# Supplementary material for: Signature Proteins in Small Extracellular Vesicles of Granulocytes and CD4+ T-Cell Subpopulations Identified by Comparative Proteomic Analysis
Source: Int J Mol Sci. 2024 Oct 9;25(19):10848. doi: 10.3390/ijms251910848 (PMC11476868; doi:10.3390/ijms251910848)
Supplement: Supplementary file 1 [file ijms-25-10848-s001.zip › Supplementary Tables.xlsx]

## Sheet: Supplementary Table S1
	Supplementary Table S1. Small extracellular vesicles (sEV) proteins from the different leukocyte subpopulations identified in the qualitative proteomic analysis (DDA)
	Eosinophils	Neutrophils	Th1	Th2	Th17
	A2M	A2M	A2M	A2M	A2M
	ACTB	ACTB	ABCF1	ACTB	ACTB
	AHSG	ALB	ACTB	ACTBL2	ACTN1
	ALB	AMY1B	ACTN4	ACTN1	ACTN4
	APOA1	ANKHD1	ACTR2	ACTN4	ACTR2
	APOA2	APOA1	ACTR3	ACTR2	AKAP9
	C3	APOA2	AHCY	ACTR3	ALB
	H2AC21	ARHGDIB	AHSG	AHSG	ALDOA
	H2AX	AZU1	AIMP1	AIMP1	ALYREF
	H2AZ1	C3	ALB	AKAP9	ANKHD1
	H3-3A	CAMP	ALDOA	ALB	ANXA11
	H3C1	CLC	ALDOC	ALDOA	ANXA2
	H4C1	CTSG	ALYREF	ALYREF	ANXA5
	HBA1	ENO1	ANKHD1	ANKHD1	ANXA6
	HBB	GAPDH	ANXA11	ANXA11	APOA1
	HP	H2BC11	ANXA2	ANXA2	APOA2
	HPX	H3C1	ANXA6	ANXA5	APOD
	IGHA1	H4C1	ANXA7	ANXA6	ARHGDIB
	IGHG1	HBA1	APOA1	ANXA7	ARPC5
	IGHG2	HBB	APOA2	APOA1	C20orf27
	IGHG4	HLTF	APOD	APOA2	C3
	IGHM	HP	ARHGDIB	APOD	CAP1
	IGKV2-28	HPX	ARPC1B	ARHGDIB	CCT2
	IGKV3D-11	IGHA1	ARPC5	ARPC5	CCT3
	IGKV3D-7	IGHG1	ATP1A1	ATP1A1	CCT4
	IGLC2	IGHG2	B2M	B2M	CCT5
	JCHAIN	IGHG4	C3	C3	CCT6A
	LCN1	IGHM	CALR	CAP1	CCT7
	ORM1	IGKV2-28	CAMK2G	CAPRIN1	CCT8
	PRSS1	IGKV3D-11	CAP1	CCT2	CD2
	S100A8	IGLC2	CAPRIN1	CCT3	CD53
	S100A9	ITGB2	CAPZB	CCT4	CD82
	SERPINA1	JCHAIN	CCAR2	CCT5	CFL1
	SERPINA3	LCN1	CCDC150	CCT6A	CGN
	TF	LCN2	CCDC9	CCT7	CLTA
	TTR	LTF	CCT2	CCT8	CORO1A
		LYZ	CCT3	CD2	CPNE3
		MMP9	CCT4	CD44	DARS1
		MPO	CCT5	CD53	DDX17
		ORM1	CCT6A	CD82	DDX21
		PRSS1	CCT7	CFL1	DDX3X
		S100A8	CCT8	CLIC1	DDX5
		S100A9	CD2	CORO1A	DHX9
		SERPINA1	CD53	COTL1	EEF1A1
		SERPINA3	CD82	CPNE3	EEF1G
		TF	CENPE	DARS1	EEF2
		TTR	CFL1	DDX17	EIF2S1
		UBB	CGN	DDX5	EIF2S2
			CLIC1	DHX9	EIF2S3
			CLTA	DNAJC9	EIF3A
			COPA	EEF1A1	EIF3CL
			CORO1A	EEF1G	EIF3E
			CPNE3	EEF2	EIF4A1
			CRACR2A	EHD1	EIF4A3
			DARS1	EIF2S1	ENO1
			DDX1	EIF2S2	EPRS1
			DDX17	EIF2S3	EZR
			DDX21	EIF3CL	FAM184A
			DDX3X	EIF4A1	FAU
			DDX5	EIF5A	G3BP2
			DDX60	ENO1	GAPDH
			DHX15	EPRS1	GARS1
			DHX9	EZR	GNAI2
			DNAJC9	FAU	GNAS
			DOCK2	G3BP1	GNB2
			EEF1A1	G3BP2	GPI
			EEF1B2	GAPDH	GYS1
			EEF1D	GBP2	GZMB
			EEF1G	GNAI2	H1-2
			EEF2	GNAS	H1-3
			EFTUD2	GNB2	H1-5
			EHD4	GPI	H2AC4
			EIF1AY	GZMB	H2AC7
			EIF2A	H1-2	H2AX
			EIF2S1	H1-3	H2AZ1
			EIF2S2	H1-4	H2BC11
			EIF2S3	H1-5	H2BC13
			EIF3A	H2AC21	H2BU1
			EIF3CL	H2AC4	H3-2
			EIF3E	H2AC7	H3-3A
			EIF3F	H2AX	H3C1
			EIF3H	H2AZ1	H4C1
			EIF3I	H2BC11	HBA1
			EIF3L	H2BC13	HBB
			EIF4A1	H2BU1	HLA-A
			EIF4A3	H3-2	HLA-B
			EIF5A	H3-3A	HLA-C
			ELAVL1	H3C1	HLA-DRA
			ELMO1	H4C1	HLA-DRB1
			ENO1	HBA1	HMGA1
			EPRS1	HBB	HNRNPA1
			ERP44	HLA-A	HNRNPA2B1
			EWSR1	HLA-B	HNRNPAB
			EXOSC10	HLA-DRA	HNRNPC
			EXOSC4	HLA-DRB1	HNRNPD
			EZR	HLTF	HNRNPK
			FAM120A	HMGA1	HNRNPL
			FARSA	HNRNPA1	HNRNPM
			FARSB	HNRNPA2B1	HNRNPU
			FAU	HNRNPAB	HP
			FUS	HNRNPC	HSP90AA1
			G3BP1	HNRNPF	HSP90AB1
			G3BP2	HNRNPK	HSPA8
			GAPDH	HNRNPL	IARS1
			GARS1	HNRNPR	ICOS
			GEMIN5	HNRNPU	IGHA1
			GNAI2	HP	IGHG1
			GNAS	HP	IGHG2
			GPI	HPX	IGHG4
			GRWD1	HSP90AA1	IGHM
			GYS1	HSP90AB1	IGKV2-28
			GZMB	HSPA8	IGLC2
			H1-2	IARS1	ILF2
			H1-3	ICAM3	ILF3
			H1-4	IGHA1	ITGAL
			H1-5	IGHG1	ITGB2
			H2AC4	IGHG2	LAP3
			H2AC7	IGHG4	LARP1
			H2AX	IGHM	LARS1
			H2AZ1	IGKV2-28	LCN1
			H2BC11	IGKV3D-11	LCP1
			H2BC13	IGLC2	LDHA
			H2BU1	ILF2	LDHB
			H3C1	ITGA4	LMAN1
			H4C1	ITGAL	MACROH2A1
			HBA1	ITGB1	MDH1
			HBB	ITGB2	MEN1
			HIP1	JCHAIN	MSN
			HKDC1	KARS1	MVP
			HLA-A	KNDC1	MYH9
			HLA-B	LAP3	MYL12B
			HLA-C	LARP1	MYL6
			HLA-DRA	LARS1	NAMPT
			HMGA1	LCN1	NCL
			HNRNPA0	LCP1	NME2
			HNRNPA1	LDHA	NONO
			HNRNPA2B1	LDHB	NPM1
			HNRNPA3	LGALS3BP	ORM1
			HNRNPAB	LMAN1	PA2G4
			HNRNPC	MACROH2A1	PABPC1
			HNRNPD	MDH1	PAICS
			HNRNPDL	MGA	PARK7
			HNRNPF	MSN	PARP1
			HNRNPH1	MTHFD1	PCBP1
			HNRNPK	MVP	PCBP2
			HNRNPL	MYH10	PFN1
			HNRNPM	MYH9	PGAM1
			HNRNPR	MYL12B	PGK1
			HNRNPU	MYL6	PKM
			HNRNPUL2	NCL	PPIA
			HP	NME2	PRDX1
			HPX	NPM1	PRDX2
			HSP90AA1	ORM1	PRSS1
			HSP90AB1	PA2G4	PSMA1
			HSP90B1	PABPC1	PSMA3
			HSPA1A	PABPC4	PSMA4
			HSPA5	PAICS	PSMA5
			HSPA8	PARK7	PSMA6
			IARS1	PARP1	PSMA7
			ICAM3	PCBP1	PSMB1
			ICOS	PFN1	PSMB6
			IFI16	PGAM1	PSMB9
			IFITM1	PGK1	PSMC2
			IGHA1	PKM	PSMD14
			IGHG1	PPIA	PTBP1
			IGHG2	PRDX1	PTPRC
			IGHG4	PRDX2	RACK1
			IGHM	PRSS1	RALY
			IGKV2-28	PSMA1	RAN
			IGKV3D-11	PSMA3	RAP1B
			IGKV3D-7	PSMA4	RARS1
			IGLC2	PSMA5	RBMX
			ILF2	PSMA6	RPL10
			ILF3	PSMA7	RPL10A
			IMPDH2	PSMB1	RPL11
			ISG15	PSMB9	RPL12
			ITGAL	PSMC2	RPL13
			ITGB2	PTPRC	RPL13A
			KARS1	RACK1	RPL14
			KIF2A	RALY	RPL15
			KPNA2	RAN	RPL17
			KPNB1	RAP1B	RPL18
			L	RARS1	RPL18A
			LAP3	RPL10	RPL19
			LARP1	RPL10A	RPL21
			LARS1	RPL11	RPL22
			LCN1	RPL12	RPL23
			LCP1	RPL13	RPL23A
			LDHA	RPL13A	RPL24
			LDHB	RPL14	RPL26
			LGALS3BP	RPL15	RPL27
			LMAN1	RPL17	RPL27A
			MACROH2A1	RPL18	RPL28
			MAP4	RPL18A	RPL29
			MARS1	RPL19	RPL3
			MATR3	RPL21	RPL30
			MCM3	RPL22	RPL31
			MCM5	RPL23	RPL32
			MDH1	RPL23A	RPL34
			MEN1	RPL24	RPL35
			MOV10	RPL26	RPL36
			MRTO4	RPL26L1	RPL37
			MSN	RPL27	RPL4
			MTA2	RPL27A	RPL5
			MTHFD1	RPL28	RPL6
			MVP	RPL29	RPL7
			MX1	RPL3	RPL7A
			MYH9	RPL30	RPL8
			MYL12B	RPL32	RPL9
			MYL6	RPL34	RPLP0
			NACA	RPL35	RPLP2
			NAMPT	RPL4	RPS10
			NCL	RPL5	RPS11
			NME2	RPL6	RPS12
			NONO	RPL7	RPS13
			NOP2	RPL7A	RPS14
			NPM1	RPL8	RPS15A
			NSUN2	RPL9	RPS16
			OAS3	RPLP0	RPS17
			ORM1	RPLP2	RPS18
			PA2G4	RPS10	RPS19
			PABPC1	RPS11	RPS2
			PABPC4	RPS12	RPS20
			PAICS	RPS13	RPS21
			PARK7	RPS14	RPS23
			PARP1	RPS15A	RPS25
			PCBP1	RPS16	RPS26
			PCBP2	RPS18	RPS3
			PCNA	RPS19	RPS3A
			PDIA3	RPS2	RPS4X
			PFN1	RPS20	RPS5
			PGAM1	RPS23	RPS6
			PGK1	RPS25	RPS7
			PHGDH	RPS26	RPS8
			PKM	RPS3	RPS9
			PPIA	RPS3A	RPSA
			PRDX1	RPS4X	RUVBL1
			PRDX2	RPS5	S100A8
			PRKDC	RPS6	S100A9
			PRPF19	RPS7	SERBP1
			PRPF6	RPS8	SERPINA1
			PRSS1	RPS9	SERPINA3
			PSMA1	RPSA	SF3B1
			PSMA3	RUVBL2	SF3B2
			PSMA4	S100A8	SFN
			PSMA5	S100A9	SFPQ
			PSMA6	SERBP1	SLC1A5
			PSMA7	SERPINA1	SLC2A3
			PSMB1	SERPINA3	SLC3A2
			PSMB10	SF3B1	SNRNP70
			PSMB6	SF3B2	SNRPN
			PSMB8	SF3B3	SPN
			PSMB9	SFN	SRSF1
			PSMC1	SLC1A5	SRSF3
			PSMC2	SLC2A1	SRSF6
			PSMC4	SNRPA	SSRP1
			PSMC6	SPN	STMN1
			PSMD1	SRI	SUB1
			PSMD13	SRP14	SUPT16H
			PSMD14	SRSF1	SYNCRIP
			PSMD2	SRSF6	SYNGR2
			PSMD3	STMN1	TALDO1
			PSMD6	SUB1	TCP1
			PTBP1	SUPT16H	TF
			PTPRC	SYNCRIP	TFRC
			PURA	SYNGR2	TKT
			PURB	TALDO1	TPI1
			QARS1	TCP1	TPM2
			RAB1A	TF	TPM3
			RAB5A	TFRC	TPM4
			RACK1	TKT	TTBK1
			RALY	TLN2	TTN
			RAN	TNR	TUBA1B
			RAP1B	TOP1	TUBA4A
			RARS1	TPI1	TUBB
			RASAL3	TPM2	TUBB4B
			RBBP4	TPM3	UBB
			RBMX	TPM4	VCP
			RPA1	TPP2	WDR1
			RPA2	TTBK1	XRCC5
			RPL10	TTR	XRCC6
			RPL10A	TUBA1B	YBX1
			RPL11	TUBA4A	YWHAB
			RPL12	TUBB	YWHAG
			RPL13	TUBB4B	YWHAZ
			RPL13A	UBB
			RPL14	VCP
			RPL15	VIM
			RPL17	WDR1
			RPL18	XRCC5
			RPL18A	XRCC6
			RPL19	YBX1
			RPL21	YWHAB
			RPL22	YWHAG
			RPL23	YWHAZ
			RPL23A
			RPL24
			RPL26
			RPL26L1
			RPL27
			RPL27A
			RPL28
			RPL29
			RPL3
			RPL30
			RPL31
			RPL32
			RPL34
			RPL35
			RPL35A
			RPL36
			RPL36A
			RPL36AL
			RPL37
			RPL37A
			RPL38
			RPL4
			RPL5
			RPL6
			RPL7
			RPL7A
			RPL8
			RPL9
			RPLP0
			RPLP2
			RPS10
			RPS11
			RPS12
			RPS13
			RPS14
			RPS15A
			RPS16
			RPS17
			RPS18
			RPS19
			RPS2
			RPS20
			RPS21
			RPS23
			RPS24
			RPS25
			RPS26
			RPS27
			RPS3
			RPS3A
			RPS4X
			RPS5
			RPS6
			RPS7
			RPS8
			RPS9
			RPSA
			RSL1D1
			RTCB
			RUVBL1
			RUVBL2
			S100A8
			S100A9
			SART3
			SCAMP3
			SERBP1
			SERPINA1
			SERPINA3
			SERPINB1
			SF3B1
			SF3B2
			SF3B3
			SFN
			SFPQ
			SLC1A5
			SLC2A1
			SLC2A3
			SLC3A2
			SND1
			SNRNP70
			SNRPA
			SNRPB2
			SNRPD2
			SNRPN
			SPN
			SRP14
			SRPK1
			SRSF1
			SRSF3
			SRSF6
			SRSF7
			SSB
			SSRP1
			STAT1
			STAU1
			STIP1
			STMN1
			SUB1
			SUPT16H
			SYNCRIP
			SYNE2
			SYNGR2
			TAF15
			TAGLN2
			TALDO1
			TARS1
			TCP1
			TEK
			TF
			TFRC
			TKT
			TMED9
			TOP1
			TPI1
			TPM2
			TPM3
			TPM4
			TPP2
			TRIM28
			TTN
			TTR
			TUBA1B
			TUBA4A
			TUBB
			TUBB4B
			UBB
			UBTD2
			UPF1
			VARS1
			VCP
			WARS1
			WDR1
			XRCC5
			XRCC6
			YBX1
			YWHAB
			YWHAE
			YWHAG
			YWHAZ
			ZC3HAV1

## Sheet: Supplementary Table S2
Supplementary Table S2. A complete list of proteins together with their normalized expression.
Sample Name					Eos1_1	Eos1_2	Eos1_3	Neu1_1	Neu1_2	Neu1_3	Th1_1	Th1_2	Th1_3	Th2_1	Th2_2	Th2_3	Th17_1	Th17_2	Th17_3
Sample ID
Group	UNIPROT accesion	Description		Gene name	Eos1	Eos1	Eos1	Neu1	Neu1	Neu1	Th1	Th1	Th1	Th2	Th2	Th2	Th17	Th17	Th17
sp	P35579	MYH9_HUMAN_group_Myosin-9 OS	Homo sapiens OX	MYH9	14626	25647	34297	34204	25922	15681	37229	88209	90600	21296	25474	71452	39803	143470	57105
sp	P02768	ALBU_HUMAN_group_Albumin OS	Homo sapiens OX	ALB	15278000	16024000	15974000	11452000	10784000	12203000	245520	1325300	2776300	2321900	2053800	1832900	882840	1750400	2633700
sp	P19338	NUCL_HUMAN_group_Nucleolin OS	Homo sapiens OX	NCL	49367	30429	38032	25442	33100	53169	308730	436120	212460	307410	256170	237740	347950	418600	155490
sp	Q14764	MVP_HUMAN_group_Major vault protein OS	Homo sapiens OX	MVP	1938.5	14825	11900	59714	54235	20957	42956	97897	64986	116450	98277	94637	65426	138020	125170
sp	P36578	RL4_HUMAN_group_60S ribosomal protein L4 OS	Homo sapiens OX	RPL4	17349	14530	12180	9540.2	4802.9	19661	99379	91546	104990	94418	74562	125370	143120	94221	112910
sp	P02788	TRFL_HUMAN_group_Lactotransferrin OS	Homo sapiens OX	LTF	44955	59456	43174	994450	3230800	2590700	4264.9	9043.5	5993.7	11804	10952	5952.6	5121.1	7346.7	9933.9
sp	P04264	K2C1_HUMAN_group_Keratin, type II cytoskeletal 1 OS	Homo sapiens OX	KRT1	1390300	1189200	1603200	940910	1081500	975530	24701	100430	199980	218750	186250	130300	54929	156970	255160
sp	P13645	K1C10_HUMAN_group_Keratin, type I cytoskeletal 10 OS	Homo sapiens OX	KRT10	2102100	1780900	1936500	1383100	1362400	1193700	32115	139790	278270	252830	259610	171980	81821	193610	317370
sp	P14618-2	KPYM_HUMAN_group_Isoform M1 of Pyruvate kinase PKM OS	Homo sapiens OX	PKM	28378	35584	32944	17158	16203	26334	35224	89539	94868	72408	70308	70055	83883	98506	96719
sp	P26038	MOES_HUMAN_group_Moesin OS	Homo sapiens OX	MSN	4605.8	0	10651	4352.2	11394	5804.8	6271.4	9695.4	10237	14146	15198	13938	5836.8	11520	4223.3
sp	P11142	HSP7C_HUMAN_group_Heat shock cognate 71 kDa protein OS	Homo sapiens OX	HSPA8	5276.5	4895.6	18284	14982	0	11147	21323	32956	28041	24108	47175	51616	27856	37879	26635
sp	P08238	HS90B_HUMAN_group_Heat shock protein HSP 90-beta OS	Homo sapiens OX	HSP90AB1	31730	26588	19147	17354	37632	12310	24073	57862	45451	72449	57872	34267	59382	60286	50866
sp	P12956	XRCC6_HUMAN_group_X-ray repair cross-complementing protein 6 OS	Homo sapiens OX	XRCC6	12247	30361	16408	9874.6	11112	14402	41693	58068	23338	27019	34778	39408	44792	43733	27921
sp	Q02878	RL6_HUMAN_group_60S ribosomal protein L6 OS	Homo sapiens OX	RPL6	28311	13858	10449	5428.2	14345	11979	159640	125850	169840	183950	166180	175180	165980	176200	193820
sp	P11940	PABP1_HUMAN_group_Polyadenylate-binding protein 1 OS	Homo sapiens OX	PABPC1	13111	9385.2	14641	11667	8537.9	16861	64087	84438	55331	70887	86731	79998	67879	87088	53556
sp	P23396	RS3_HUMAN_group_40S ribosomal protein S3 OS	Homo sapiens OX	RPS3	82756	93574	69248	41656	42003	73480	108260	106930	211260	233800	209240	186990	198010	219650	124080
sp	P13010	XRCC5_HUMAN_group_X-ray repair cross-complementing protein 5 OS	Homo sapiens OX	XRCC5	23743	10190	6737.7	7058.5	7299	9506.7	34399	45913	19550	28605	23273	16957	29947	30118	13507
sp	P61247	RS3A_HUMAN_group_40S ribosomal protein S3a OS	Homo sapiens OX	RPS3A	12102	5115.6	5000.6	8790.1	18972	14252	54436	54291	48141	59806	59637	67256	54898	73173	45170
sp	P63261	ACTG_HUMAN_group_Actin, cytoplasmic 2 OS	Homo sapiens OX	ACTG1	65959	39522	66120	83961	144980	95690	310770	423480	586600	620260	467420	787410	624200	385120	505810
sp	P06733	ENOA_HUMAN_group_Alpha-enolase OS	Homo sapiens OX	ENO1	11230	17371	13738	14705	17578	13389	16001	46629	56887	36162	33487	40351	36666	33265	49504
sp	P62701	RS4X_HUMAN_group_40S ribosomal protein S4, X isoform OS	Homo sapiens OX	RPS4X	16014	6377.7	13841	6675.6	5979.1	8168.2	59288	46989	44598	50657	38531	37957	38012	49767	37193
sp	P35908	K22E_HUMAN_group_Keratin, type II cytoskeletal 2 epidermal OS	Homo sapiens OX	KRT2	2656100	2384400	2880500	1989800	2015700	2205000	25590	194880	385940	422240	350520	334440	119490	295100	391840
sp	P35527	K1C9_HUMAN_group_Keratin, type I cytoskeletal 9 OS	Homo sapiens OX	KRT9	1155200	1112300	1540300	735890	1011000	743940	24475	83536	132780	156000	136990	95308	41109	160200	255080
sp	P18124	RL7_HUMAN_group_60S ribosomal protein L7 OS	Homo sapiens OX	RPL7	103910	80828	90262	67962	13793	65749	145930	130690	155890	154730	151180	127290	124830	154320	124870
sp	P68371	TBB4B_HUMAN_group_Tubulin beta-4B chain OS	Homo sapiens OX	TUBB4B	0	0	2586.9	3307.7	0	2469.3	4112.3	3246.4	6756.2	761.29	1408	8102.5	5035.2	1177.9	6003.1
sp	P26373	RL13_HUMAN_group_60S ribosomal protein L13 OS	Homo sapiens OX	RPL13	24343	3151.9	6441.6	21043	10650	16598	112960	88697	97359	73204	82324	80544	98665	97672	81911
sp	P63244	RACK1_HUMAN_group_Receptor of activated protein C kinase 1 OS	Homo sapiens OX	RACK1	39492	39977	56275	27684	46020	34806	104520	74206	125230	94807	112440	120230	89101	73816	72788
sp	P39019	RS19_HUMAN_group_40S ribosomal protein S19 OS	Homo sapiens OX	RPS19	32189	28606	23509	11589	23914	15599	71156	61882	43724	84324	69486	66392	70720	83646	59289
sp	P62424	RL7A_HUMAN_group_60S ribosomal protein L7a OS	Homo sapiens OX	RPL7A	13677	10726	12585	7695.5	6673	5254.7	155420	157510	143060	162720	191520	162240	180760	213190	141350
sp	P40429	RL13A_HUMAN_group_60S ribosomal protein L13a OS	Homo sapiens OX	RPL13A	17751	11029	7312	5572	10178	17324	62819	45389	40381	19136	38754	10004	37495	42100	46027
sp	P04075	ALDOA_HUMAN_group_Fructose-bisphosphate aldolase A OS	Homo sapiens OX	ALDOA	27154	17069	30340	17423	14611	16510	22062	62732	64879	59954	57358	51961	49487	39870	76301
sp	P39023	RL3_HUMAN_group_60S ribosomal protein L3 OS	Homo sapiens OX	RPL3	4489.4	3496.1	8193.8	2225.4	2312.3	6395.5	58654	53830	44969	46702	26501	66060	62220	45550	64037
sp	P61254	RL26_HUMAN_group_60S ribosomal protein L26 OS	Homo sapiens OX	RPL26	10872	11539	7360.9	2953.7	6765.4	12124	34409	49773	50538	33972	41473	37013	48503	46498	42802
sp	P04406	G3P_HUMAN_group_Glyceraldehyde-3-phosphate dehydrogenase OS	Homo sapiens OX	GAPDH	31632	52247	47380	124170	145410	82973	74819	214710	330840	194970	269900	247950	178350	209760	254890
sp	O60506	HNRPQ_HUMAN_group_Heterogeneous nuclear ribonucleoprotein Q OS	Homo sapiens OX	SYNCRIP	12925	8727.2	6879.4	8970.9	3546.7	6603.8	43669	50067	30244	24812	42889	45017	42221	47096	34227
sp	P46781	RS9_HUMAN_group_40S ribosomal protein S9 OS	Homo sapiens OX	RPS9	5492.1	38161	43850	2212.4	0	9959.7	59792	44235	42723	47398	57831	47864	63843	55822	58508
sp	P00338	LDHA_HUMAN_group_L-lactate dehydrogenase A chain OS	Homo sapiens OX	LDHA	0	2413.1	10245	6688.5	12641	17970	19798	50651	68246	58744	58472	30670	38026	46636	72235
sp	P62750	RL23A_HUMAN_group_60S ribosomal protein L23a OS	Homo sapiens OX	RPL23A	12390	15294	11746	2411	4391.2	11547	48128	40908	20160	17991	32270	16059	38139	42438	45193
sp	Q8NC51	PAIRB_HUMAN_group_Plasminogen activator inhibitor 1 RNA-binding protein OS	Homo sapiens OX	SERBP1	0	0	0	0	4167.5	6478.5	26578	21765	18431	16422	18256	32311	30225	22584	11074
sp	P62917	RL8_HUMAN_group_60S ribosomal protein L8 OS	Homo sapiens OX	RPL8	10343	0	4679	1311.1	3457.6	10370	45976	42097	60336	55404	51386	46044	43675	52727	52908
sp	P00558	PGK1_HUMAN_group_Phosphoglycerate kinase 1 OS	Homo sapiens OX	PGK1	26408	9418.9	24171	12574	12554	30916	9294.2	33582	29436	18561	22905	17848	23148	16935	34033
sp	P05164	PERM_HUMAN_group_Myeloperoxidase OS	Homo sapiens OX	MPO	5848.7	2546.2	10886	133840	631210	279350	283.68	1131.5	1743.3	933.13	1247.1	1694.3	781.6	1430	1630.7
sp	P01023	A2MG_HUMAN_group_Alpha-2-macroglobulin OS	Homo sapiens OX	A2M	216080	227070	263250	182960	131140	171270	7312.3	23856	39316	37792	24707	29012	19127	30673	39718
sp	P14868	SYDC_HUMAN_group_Aspartate--tRNA ligase, cytoplasmic OS	Homo sapiens OX	DARS1	18389	9775.1	8666.1	14547	8013	11380	9262.8	9486.3	7915	7314.5	3918.9	13606	15040	12797	10752
sp	P22626	ROA2_HUMAN_group_Heterogeneous nuclear ribonucleoproteins A2_B1 OS	Homo sapiens OX	HNRNPA2B1	14407	10029	8609.7	12533	9932.3	8463.6	61672	30863	22438	11986	19231	37109	74916	25079	16961
sp	P62241	RS8_HUMAN_group_40S ribosomal protein S8 OS	Homo sapiens OX	RPS8	29484	25386	20513	14270	17969	17374	64352	61563	79926	56407	62050	47745	54482	63182	46943
sp	P00738	HPT_HUMAN_group_Haptoglobin OS	Homo sapiens OX	HP	400960	342170	340350	303540	265990	340590	5009.1	23116	56840	41863	28285	39419	14987	33401	63390
sp	P08133	ANXA6_HUMAN_group_Annexin A6 OS	Homo sapiens OX	ANXA6	15595	95429	14720	72157	90836	113820	5931.6	19060	14007	31268	19135	31531	14028	32642	26532
sp	P15880	RS2_HUMAN_group_40S ribosomal protein S2 OS	Homo sapiens OX	RPS2	59569	18898	11041	8439.3	22381	7030.3	74390	66772	94349	93382	90718	94529	79198	89337	71038
sp	Q5VTE0	EF1A3_HUMAN_group_Putative elongation factor 1-alpha-like 3 OS	Homo sapiens OX	EEF1A1P5	77097	21956	14167	9578.3	18121	15398	58422	88023	76923	82433	52768	123630	167790	77312	114790
sp	Q12906-7	ILF3_HUMAN_group_Isoform 7 of Interleukin enhancer-binding factor 3 OS	Homo sapiens OX	ILF3	14617	6030	13486	7891.6	7041.3	2469.3	9815.7	12578	4773.1	11462	10719	8762.7	10832	11558	4192.3
sp	P67809	YBOX1_HUMAN_group_Y-box-binding protein 1 OS	Homo sapiens OX	YBX1	10109	7808.5	6214.8	10556	7101.9	14844	18783	22322	25622	22536	21633	34094	30762	17166	18126
sp	P62906	RL10A_HUMAN_group_60S ribosomal protein L10a OS	Homo sapiens OX	RPL10A	5630.9	5780.9	1922.8	3126.5	0	4025.3	112730	143510	143390	159560	153640	126700	126890	159470	115730
sp	P02647	APOA1_HUMAN_group_Apolipoprotein A-I OS	Homo sapiens OX	APOA1	151370	172750	170010	104390	85669	145600	3132.3	15152	21300	24660	19402	14802	6052.2	16203	26363
sp	P62805	H4_HUMAN_group_Histone H4 OS	Homo sapiens OX	H4C1	91390	126320	143060	108830	140290	135100	626330	873400	652940	2021000	1039200	665770	835920	815360	1002900
sp	P05388	RLA0_HUMAN_group_60S acidic ribosomal protein P0 OS	Homo sapiens OX	RPLP0	7601.1	13323	2950.4	12231	7206.5	171300	37352	40747	50134	58884	45040	55002	54815	53479	49856
sp	P07814	SYEP_HUMAN_group_Bifunctional glutamate_proline--tRNA ligase OS	Homo sapiens OX	EPRS1	5146.2	20837	11666	8924.8	4425.9	15528	15360	15816	12816	20104	15841	28902	28514	28442	20227
sp	Q99879	H2B1M_HUMAN_group_Histone H2B type 1-M OS	Homo sapiens OX	H2BC14	9451.5	10521	7328.6	7966.8	4756.2	4791.3	58994	99525	69462	144540	100750	41608	70495	60678	143300
sp	P09651	ROA1_HUMAN_group_Heterogeneous nuclear ribonucleoprotein A1 OS	Homo sapiens OX	HNRNPA1	6769.6	0	5440.3	6306.6	0	2382	18934	5957.1	2963.7	7376.4	7146.8	7766	13752	9027.1	1762.1
sp	Q00839-2	HNRPU_HUMAN_group_Isoform 2 of Heterogeneous nuclear ribonucleoprotein U OS	Homo sapiens OX	HNRNPU	7960.3	10042	26803	8119.8	12369	5277.3	27886	32534	31644	14373	21128	26673	28581	25349	15481
sp	P02787	TRFE_HUMAN_group_Serotransferrin OS	Homo sapiens OX	TF	94882	104230	94397	71515	70123	73926	1105.2	6938.5	11777	10116	8126	9011.2	3299.6	8466.1	17906
sp	P61313	RL15_HUMAN_group_60S ribosomal protein L15 OS	Homo sapiens OX	RPL15	14113	9151.6	9095.4	6772.9	9495.3	7119.7	57487	48996	43217	38201	45968	31408	45434	42804	53771
sp	P46777	RL5_HUMAN_group_60S ribosomal protein L5 OS	Homo sapiens OX	RPL5	0	6172.2	2232.1	6731.7	5781.9	10121	14317	7306.3	6554.2	11706	9933.8	10368	5312.5	11834	14589
sp	P13639	EF2_HUMAN_group_Elongation factor 2 OS	Homo sapiens OX	EEF2	34576	18970	15852	26942	20854	31306	17036	30997	29462	38068	32089	39398	41014	32968	33821
sp	P60174	TPIS_HUMAN_group_Triosephosphate isomerase OS	Homo sapiens OX	TPI1	17957	13692	13491	11206	18054	11527	17373	62933	53601	43528	54164	27144	29636	44741	36020
sp	Q07020	RL18_HUMAN_group_60S ribosomal protein L18 OS	Homo sapiens OX	RPL18	16657	7032.5	15065	9205.2	6473.8	17701	63635	53336	66302	45532	63432	39659	52536	47970	73212
sp	P62753	RS6_HUMAN_group_40S ribosomal protein S6 OS	Homo sapiens OX	RPS6	28036	22041	7491.6	9090.5	5192.1	31583	49652	34006	33583	33596	32707	30075	38690	35553	31344
sp	P0DOX5	IGG1_HUMAN_group_Immunoglobulin gamma-1 heavy chain OS	Homo sapiens OX	IGG1	540650	520240	568450	408470	382000	361640	8329.4	42840	89424	79188	49981	62848	26971	54352	74904
sp	P55072	TERA_HUMAN_group_Transitional endoplasmic reticulum ATPase OS	Homo sapiens OX	VCP	34371	45161	9908.6	22093	25386	6749.1	4987.3	15636	15039	10956	19285	18319	17290	21666	16485
sp	P16401	H15_HUMAN_group_Histone H1.5 OS	Homo sapiens OX	H1-5	2417.4	5217.2	10403	3267.5	5507.3	0	67032	135330	151220	278800	208020	105760	102810	149630	154200
sp	P07900	HS90A_HUMAN_group_Heat shock protein HSP 90-alpha OS	Homo sapiens OX	HSP90AA1	10949	2547.2	17496	1681.9	13603	7009.8	15492	48704	33346	47922	44696	44993	45186	41994	34816
sp	P07910	HNRPC_HUMAN_group_Heterogeneous nuclear ribonucleoproteins C1_C2 OS	Homo sapiens OX	HNRNPC	7714	2547.2	7210.3	2411.1	2913.4	7883.9	15239	18728	16303	8451.3	16413	20894	25749	14313	11078
sp	P07195	LDHB_HUMAN_group_L-lactate dehydrogenase B chain OS	Homo sapiens OX	LDHB	28195	7750	6015.4	11276	16005	10491	12621	34235	55907	53720	39407	45681	35298	33104	42437
sp	P62263	RS14_HUMAN_group_40S ribosomal protein S14 OS	Homo sapiens OX	RPS14	6884.3	8336.8	17505	5577.7	4470	9807.3	39906	30237	18873	20364	27059	32655	43342	28348	23423
sp	P62249	RS16_HUMAN_group_40S ribosomal protein S16 OS	Homo sapiens OX	RPS16	7369.7	8792.2	2680.7	20710	1977	4258.7	24051	22069	23424	17141	16944	14738	22063	18983	22732
sp	Q9UQ80	PA2G4_HUMAN_group_Proliferation-associated protein 2G4 OS	Homo sapiens OX	PA2G4	6212	3642.3	0	2218.2	2520.2	2469.3	5384.9	3515.9	6675.9	3034.9	3165.1	6434.3	6167.9	3394.8	4081.4
sp	P09874	PARP1_HUMAN_group_Poly [ADP-ribose] polymerase 1 OS	Homo sapiens OX	PARP1	7213.3	5158.5	22803	15182	19327	34065	10716	23834	11879	14866	13630	22308	17775	22798	12291
sp	P62888	RL30_HUMAN_group_60S ribosomal protein L30 OS	Homo sapiens OX	RPL30	1153.7	2759.5	0	0	2312.3	2675.1	9911.6	7398.3	7766.4	5246.3	7600.2	7224.8	12078	7422	9335.9
sp	P61353	RL27_HUMAN_group_60S ribosomal protein L27 OS	Homo sapiens OX	RPL27	9924	8759.2	7444.9	5006.8	10793	8100.8	66587	61003	52544	54473	58898	45851	64218	62587	85158
sp	P62269	RS18_HUMAN_group_40S ribosomal protein S18 OS	Homo sapiens OX	RPS18	7700.7	7901.3	10320	11127	10024	8817.2	21158	23794	27515	29367	23433	22090	28436	26236	13639
sp	P13796	PLSL_HUMAN_group_Plastin-2 OS	Homo sapiens OX	LCP1	14586	11123	8274.7	24644	24196	19519	6998	22516	19843	26457	29550	26247	17419	22663	20776
sp	P46783	RS10_HUMAN_group_40S ribosomal protein S10 OS	Homo sapiens OX	RPS10	7636.5	7801.3	2985.1	2411.9	8093	0	18622	22849	23613	9429.8	17959	18567	23611	22615	15658
sp	Q9Y5B9	SP16H_HUMAN_group_FACT complex subunit SPT16 OS	Homo sapiens OX	SUPT16H	26499	10311	20785	6978	11199	12561	6564	13328	4786.9	6354.8	7451	8556.8	6823.3	7630.4	9030.9
sp	P01024	CO3_HUMAN_group_Complement C3 OS	Homo sapiens OX	C3	83737	91768	101680	49841	59077	67545	1453.8	8641.1	18366	14963	9156.3	12389	5778.4	10629	11643
sp	Q71DI3	H32_HUMAN_group_Histone H3.2 OS	Homo sapiens OX	H3C15	6604.9	6395.6	5759.3	5151	5369.6	5789.5	2534.9	4420.2	81234	187430	127940	51644	95361	84256	131910
sp	P27635	RL10_HUMAN_group_60S ribosomal protein L10 OS	Homo sapiens OX	RPL10	0	2547.2	0	1786.7	4051.4	0	8462.1	7488.5	6485.7	4803.2	9885.5	5790	8956.8	7625.7	7819.5
sp	Q9BTM1	H2AJ_HUMAN_group_Histone H2A.J OS	Homo sapiens OX	H2AJ	0	6158.4	5733.9	6592.2	2312.3	3834.6	53547	101240	68131	166540	96878	42885	67221	72664	98677
sp	P27816	MAP4_HUMAN_group_Microtubule-associated protein 4 OS	Homo sapiens OX	MAP4	6298	8643.3	6097.8	7626	9590	3703.9	4058.5	2393.9	4492.7	6790.2	4276.9	5561.3	4847.3	3679.6	3564
sp	P26599	PTBP1_HUMAN_group_Polypyrimidine tract-binding protein 1 OS	Homo sapiens OX	PTBP1	4395.8	3820.8	3216.5	4725.3	9559.7	1753.8	10707	7737.9	3089.3	2750.3	4408.5	7042.9	10828	5812.8	3838.2
sp	P10144	GRAB_HUMAN_group_Granzyme B OS	Homo sapiens OX	GZMB	2835.5	5863.9	2986.4	4267.3	4796.4	3733.1	24922	16125	107800	12446	14515	5354.6	4613.2	13244	66129
sp	P01009	A1AT_HUMAN_group_Alpha-1-antitrypsin OS	Homo sapiens OX	SERPINA1	270990	244120	282200	200970	161150	216360	3418.5	27059	51224	30063	27658	40828	10370	25867	54262
sp	P52272	HNRPM_HUMAN_group_Heterogeneous nuclear ribonucleoprotein M OS	Homo sapiens OX	HNRNPM	0	0	0	0	0	0	796.2	226.9	1161.8	645.89	727.01	347.92	914.96	1408.3	519.47
sp	Q08945	SSRP1_HUMAN_group_FACT complex subunit SSRP1 OS	Homo sapiens OX	SSRP1	2905.8	11375	4520	6535	5693.4	4802.1	5187.7	5411	5078.8	3943.1	2912.9	4147.6	2503.9	5833.2	1745.2
sp	P84098	RL19_HUMAN_group_60S ribosomal protein L19 OS	Homo sapiens OX	RPL19	6923.5	9509	14758	9684.5	9891.8	11324	55699	60198	63281	66643	59534	59867	69234	72499	56581
sp	P62851	RS25_HUMAN_group_40S ribosomal protein S25 OS	Homo sapiens OX	RPS25	24116	13935	12922	14908	13463	11903	106970	137850	119710	120790	136890	130010	150620	146760	125880
sp	Q7Z2W4	ZCCHV_HUMAN_group_Zinc finger CCCH-type antiviral protein 1 OS	Homo sapiens OX	ZC3HAV1	16641	7904.2	16410	9952.1	26195	6245.1	7159.6	5158.7	3762.5	3486.3	5647.5	5548.1	6695.7	4737.4	4897.4
sp	P50991	TCPD_HUMAN_group_T-complex protein 1 subunit delta OS	Homo sapiens OX	CCT4	0	1602.9	0	0	0	0	9785.5	10224	6382	12058	5151.5	12603	19279	6849.6	7224.4
sp	P62277	RS13_HUMAN_group_40S ribosomal protein S13 OS	Homo sapiens OX	RPS13	19692	3865.5	9954.4	0	2855.2	3872.3	26801	22887	13106	12533	16888	13160	22137	22512	15994
sp	P41091	IF2G_HUMAN_group_Eukaryotic translation initiation factor 2 subunit 3 OS	Homo sapiens OX	EIF2S3	7125.1	3084.1	22793	8346	0	15600	6888.4	5180.3	7763.7	3578.7	2817.1	4628.6	7741.2	8900.9	4181.1
sp	P62280	RS11_HUMAN_group_40S ribosomal protein S11 OS	Homo sapiens OX	RPS11	3428.8	21993	17908	6904.8	5821.9	6226.1	28443	33648	32928	17355	30237	23649	31592	31828	28826
sp	P62913	RL11_HUMAN_group_60S ribosomal protein L11 OS	Homo sapiens OX	RPL11	34544	26636	30567	3422.5	0	2469.3	36855	34538	34180	22557	32311	19042	31618	33878	44052
sp	P50914	RL14_HUMAN_group_60S ribosomal protein L14 OS	Homo sapiens OX	RPL14	2882	5605.5	7622.2	2225.6	2757.2	3407.5	7349.5	46347	6344.1	5382.5	44495	2460	5586.8	57254	5203.7
sp	P69905	HBA_HUMAN_group_Hemoglobin subunit alpha OS	Homo sapiens OX	HBA1	69224	106330	92887	75231	43363	48916	3872.2	8655.3	12921	11366	10457	8960.1	5469.7	7023.3	16791
sp	P46779	RL28_HUMAN_group_60S ribosomal protein L28 OS	Homo sapiens OX	RPL28	4654.4	4113.3	10090	18224	7067.1	4293.9	12890	10208	11108	8231.6	10943	9452.4	11050	8620.1	12492
sp	P42766	RL35_HUMAN_group_60S ribosomal protein L35 OS	Homo sapiens OX	RPL35	0	0	2757.7	0	0	0	8044.3	4613.8	2773.7	5083.7	4570.4	5475.6	6393.7	3976	9402.6
sp	P68871	HBB_HUMAN_group_Hemoglobin subunit beta OS	Homo sapiens OX	HBB	792830	785810	790630	628080	380830	432500	12520	49611	89016	70394	50189	68440	25652	63438	130340
sp	P06744	G6PI_HUMAN_group_Glucose-6-phosphate isomerase OS	Homo sapiens OX	GPI	2905.8	3820.8	10408	9952.4	7287.6	8765.9	4325.4	12618	15625	8400.8	11740	12238	10209	8937.8	17653
sp	P31146	COR1A_HUMAN_group_Coronin-1A OS	Homo sapiens OX	CORO1A	0	3820.8	0	0	0	0	2513.5	8299.1	10099	8370.9	10026	16961	6257.2	8426.9	8963.2
sp	Q86YV0	RASL3_HUMAN_group_RAS protein activator like-3 OS	Homo sapiens OX	RASAL3	11016	11739	8729.4	9457.9	5442.3	6271.4	3676.4	6000.3	4000.6	4452.4	4768	3776.3	5508.5	5497.6	1747.7
sp	P30050	RL12_HUMAN_group_60S ribosomal protein L12 OS	Homo sapiens OX	RPL12	11505	15309	5946	5372.7	2895.8	7061.2	22004	26994	23486	29118	22658	22287	24971	26481	22106
sp	P07737	PROF1_HUMAN_group_Profilin-1 OS	Homo sapiens OX	PFN1	82159	12426	40086	45453	26938	76037	5738.8	17631	16189	38306	24959	18143	19031	25701	32300
sp	P50990	TCPQ_HUMAN_group_T-complex protein 1 subunit theta OS	Homo sapiens OX	CCT8	50620	39573	39316	28698	11558	10018	12521	11584	7399.6	14427	11643	18499	28009	13820	15046
sp	P31943	HNRH1_HUMAN_group_Heterogeneous nuclear ribonucleoprotein H OS	Homo sapiens OX	HNRNPH1	2383.3	0	0	4347.5	2312.3	2469.3	3226	3800.4	1512.2	1186	1062.9	2161.5	3854.9	988.85	1393.5
sp	P62987	RL40_HUMAN_group_Ubiquitin-60S ribosomal protein L40 OS	Homo sapiens OX	UBA52	14748	25281	9023.5	52179	44397	57639	10870	21037	35269	31524	31740	27325	17222	20342	25787
sp	P07355	ANXA2_HUMAN_group_Annexin A2 OS	Homo sapiens OX	ANXA2	10412	19944	21262	14675	6693.6	5444.7	6728.2	13734	10302	10643	13133	14736	6905.8	18399	12201
sp	Q15046	SYK_HUMAN_group_Lysine--tRNA ligase OS	Homo sapiens OX	KARS1	2899.5	1819	2885.4	3728.8	16586	13450	4289.1	3602.2	3349.3	5835.2	3098.1	3179.9	2933.4	3277.9	2846.5
sp	Q92841	DDX17_HUMAN_group_Probable ATP-dependent RNA helicase DDX17 OS	Homo sapiens OX	DDX17	5325.1	8539	2986.4	4562	936.42	6170.8	5526	5416	4043	2083.7	4149.6	5603.2	4242.4	2349.6	2373.2
sp	Q14103	HNRPD_HUMAN_group_Heterogeneous nuclear ribonucleoprotein D0 OS	Homo sapiens OX	HNRNPD	0	0	0	0	0	0	382.6	605.72	501.73	0	0	0	337.89	656.66	0
sp	O00139	KIF2A_HUMAN_group_Kinesin-like protein KIF2A OS	Homo sapiens OX	KIF2A	0	1908	2985.9	0	2312.3	4933.2	3324.6	3413.3	4832.2	5797.2	4389.9	6868.2	2859.7	2243.9	4839.5
sp	P18621	RL17_HUMAN_group_60S ribosomal protein L17 OS	Homo sapiens OX	RPL17	0	15660	2248	6681.1	4716.5	3703.9	21148	20054	14195	20130	22861	16160	26769	22639	20171
sp	P08865	RSSA_HUMAN_group_40S ribosomal protein SA OS	Homo sapiens OX	RPSA	6582.1	5301.4	16255	3329.3	2134.2	0	46373	53063	47788	62941	60086	85582	58402	57642	58930
sp	Q07955	SRSF1_HUMAN_group_Serine_arginine-rich splicing factor 1 OS	Homo sapiens OX	SRSF1	44089	15100	52372	6781.2	2419.3	47592	11305	7927.7	10477	8268.8	11523	11065	8464	11544	7405.4
sp	P63104	1433Z_HUMAN_group_14-3-3 protein zeta_delta OS	Homo sapiens OX	YWHAZ	6296.7	6576.6	11288	2181.7	10561	3735.2	4107.3	12674	22068	12822	24643	17901	12069	15131	9218.1
sp	P01876	IGHA1_HUMAN_group_Immunoglobulin heavy constant alpha 1 OS	Homo sapiens OX	IGHA1	130320	103850	133190	96617	103110	110400	2225	13444	27015	18863	19793	19201	7473.3	17413	27693
sp	P05387	RLA2_HUMAN_group_60S acidic ribosomal protein P2 OS	Homo sapiens OX	RPLP2	0	3585	5987.7	1896.5	3107.6	11290	27153	17011	16563	19443	21005	15833	29495	22047	7638.5
sp	P02786	TFR1_HUMAN_group_Transferrin receptor protein 1 OS	Homo sapiens OX	TFRC	20474	0	4153.4	2225.6	1947.9	5085.9	4226.8	14624	15713	11444	9397.7	13234	5498.7	12116	13947
sp	P83731	RL24_HUMAN_group_60S ribosomal protein L24 OS	Homo sapiens OX	RPL24	2905.8	2485.6	1148.1	0	0	2469.3	11955	11124	10346	8529.7	10298	7225	11875	8469.3	9781.9
sp	O95793	STAU1_HUMAN_group_Double-stranded RNA-binding protein Staufen homolog 1 OS	Homo sapiens OX	STAU1	1978.8	0	3408.1	0	1422.8	1932.2	4819.8	4173.1	3830.9	5506.7	3671.2	5827.9	3245	3442.7	5393.5
sp	P47914	RL29_HUMAN_group_60S ribosomal protein L29 OS	Homo sapiens OX	RPL29	0	2547.2	4388	4638.1	5025.2	4000.8	41018	43112	37903	35567	30315	29304	38634	41369	41843
sp	Q13310	PABP4_HUMAN_group_Polyadenylate-binding protein 4 OS	Homo sapiens OX	PABPC4	7684.8	14686	7841.3	8193.7	8720.5	7678.9	7400.3	9745.8	4963.3	7216.8	11182	11717	6485.7	11722	7387.4
sp	P18669	PGAM1_HUMAN_group_Phosphoglycerate mutase 1 OS	Homo sapiens OX	PGAM1	0	0	0	0	4008.2	0	1351	3377.3	3445.8	2784.9	3559.7	1786.2	2876.4	2511.6	3614.1
sp	O75533	SF3B1_HUMAN_group_Splicing factor 3B subunit 1 OS	Homo sapiens OX	SF3B1	8378.9	7663.1	7790.2	7107.3	8837	8726.2	7781.3	10289	7309.3	8465.6	6563.4	11206	8535.6	9745.7	4412.8
sp	P02533	K1C14_HUMAN_group_Keratin, type I cytoskeletal 14 OS	Homo sapiens OX	KRT14	278160	286940	327520	182850	163610	186890	10042	22922	42884	49217	40461	26665	13991	29627	47960
sp	P41252	SYIC_HUMAN_group_Isoleucine--tRNA ligase, cytoplasmic OS	Homo sapiens OX	IARS1	0	5068.8	5335.9	2212.1	1276	4036.3	6401.7	7123.3	2998.2	2551.7	8220.3	11391	10511	8387.7	5669.6
sp	P60660	MYL6_HUMAN_group_Myosin light polypeptide 6 OS	Homo sapiens OX	MYL6	2631.5	5536.9	11045	7789.6	8679	2469.3	10310	22976	14010	9068.3	22419	12158	8959.6	25278	14572
sp	Q9P2J5	SYLC_HUMAN_group_Leucine--tRNA ligase, cytoplasmic OS	Homo sapiens OX	LARS1	2951.6	2917.8	2664.8	3745.7	3168.7	1299.6	6975.8	5866.8	4896.8	7803.6	6817.7	11359	10459	10120	8201.3
sp	P46778	RL21_HUMAN_group_60S ribosomal protein L21 OS	Homo sapiens OX	RPL21	14066	13353	15106	10379	11001	3489	12066	8919	9315.1	5038.5	4660.7	2596.8	7390.8	8530.9	11188
sp	P28838	AMPL_HUMAN_group_Cytosol aminopeptidase OS	Homo sapiens OX	LAP3	4143.3	2183.4	0	2411.1	2312.3	0	4629.6	11798	20628	11354	9555.8	10429	7536.8	5728.7	15191
sp	P62244	RS15A_HUMAN_group_40S ribosomal protein S15a OS	Homo sapiens OX	RPS15A	2730.4	4700.6	6954.1	0	0	0	7279.2	4739.5	9208.7	3936	4550.3	3468.4	5381.1	5302.2	1976
sp	P20042	IF2B_HUMAN_group_Eukaryotic translation initiation factor 2 subunit 2 OS	Homo sapiens OX	EIF2S2	3135.3	9276.8	9170.6	4451.2	6899.9	4799.4	8994.5	6651.6	8201.6	6984.8	6321.1	8244.2	8610.2	5502.2	5774
sp	Q99832	TCPH_HUMAN_group_T-complex protein 1 subunit eta OS	Homo sapiens OX	CCT7	0	0	21928	0	2507.8	0	7405.3	3364.7	8156.4	16839	9700.6	13290	19988	12781	10525
sp	P46776	RL27A_HUMAN_group_60S ribosomal protein L27a OS	Homo sapiens OX	RPL27A	5294.2	3430.4	2994.3	0	1444.7	2476.9	56205	43436	48399	41865	39829	42158	59282	46566	48667
sp	P78371	TCPB_HUMAN_group_T-complex protein 1 subunit beta OS	Homo sapiens OX	CCT2	18292	5627.2	4019.7	4248.1	9093	2385.7	8267.6	6347.8	9615.4	9099.8	2382.3	6547.9	13742	5404.8	8554.2
sp	P05109	S10A8_HUMAN_group_Protein S100-A8 OS	Homo sapiens OX	S100A8	46826	56288	50937	120860	82772	36551	657.77	1662.1	755.36	1193.7	1283.4	1656	719.21	777.55	7385.2
sp	Q08211	DHX9_HUMAN_group_ATP-dependent RNA helicase A OS	Homo sapiens OX	DHX9	23574	23800	2869.2	14306	13215	2469.3	6096.4	7907.9	7462.8	5649.9	3103.7	9657.5	8037.6	6335.2	5092.9
sp	P62829	RL23_HUMAN_group_60S ribosomal protein L23 OS	Homo sapiens OX	RPL23	2824.2	5306.7	0	5117.8	5905.3	0	20695	15535	14437	8662.2	10544	17084	20044	13009	12195
sp	P19105	ML12A_HUMAN_group_Myosin regulatory light chain 12A OS	Homo sapiens OX	MYL12A	8731.2	8045.5	8374.1	10641	4577	11268	10248	23680	15167	6375.8	31788	7282.8	9760.1	30723	17969
sp	P49207	RL34_HUMAN_group_60S ribosomal protein L34 OS	Homo sapiens OX	RPL34	7153.5	75472	2986.4	6484.2	3877.3	3548.1	44336	42102	41074	43505	39139	29361	45311	44962	47675
sp	P60866	RS20_HUMAN_group_40S ribosomal protein S20 OS	Homo sapiens OX	RPS20	12241	2158.7	0	3322.8	2312.3	8493	14260	7685.8	6092.3	6933.9	9452.7	0	9730.8	10292	8578.5
sp	O00571	DDX3X_HUMAN_group_ATP-dependent RNA helicase DDX3X OS	Homo sapiens OX	DDX3X	2081	7629.3	8245.3	2417.4	4748.4	3385.9	9365.5	6644.4	7213.5	5183.9	6482.2	6145.8	8993.1	10418	4203
sp	Q5IFJ7	RL9_MACFA_group_60S ribosomal protein L9 OS	Macaca fascicularis OX	RPL9	3118.8	2065.2	4351.1	3338.4	3468.4	2272.8	4000.9	3616.7	2133.6	1602.9	3012.1	1416	1182.5	2644.4	2169.6
sp	Q12905	ILF2_HUMAN_group_Interleukin enhancer-binding factor 2 OS	Homo sapiens OX	ILF2	6385.1	4719.7	6195.5	3315.1	1869.8	2854	16098	22106	18014	10597	15386	24144	28043	18964	17483
sp	Q16666	IF16_HUMAN_group_Gamma-interferon-inducible protein 16 OS	Homo sapiens OX	IFI16	0	0	0	0	0	0	937.83	625.78	297.16	0	0	575.17	601.2	1305.3	0
sp	P14866	HNRPL_HUMAN_group_Heterogeneous nuclear ribonucleoprotein L OS	Homo sapiens OX	HNRNPL	3105.4	0	2803.1	3950	2682	4476.1	3284.2	5376.5	4482.5	2457.2	1639	4184	3868.3	1460.8	3425.8
sp	P0DOY3	IGLC3_HUMAN_group_Immunoglobulin lambda constant 3 OS	Homo sapiens OX	IGLC3	242710	231000	223750	147860	163600	172350	2561.1	18990	38342	34905	23847	28867	10886	28643	33326
sp	P56192	SYMC_HUMAN_group_Methionine--tRNA ligase, cytoplasmic OS	Homo sapiens OX	MARS1	13782	3663.6	16540	9419.6	18151	12122	3920.6	5005.1	3425.4	1532.4	3952.7	8206.9	5488.3	6810.8	2656.5
sp	P0DOX7	IGK_HUMAN_group_Immunoglobulin kappa light chain OS	Homo sapiens OX	1	45043	52507	44015	24670	28941	52604	1653.4	5017.1	7689.5	11155	10176	8463	3353.7	4083.5	6855.7
sp	P49368	TCPG_HUMAN_group_T-complex protein 1 subunit gamma OS	Homo sapiens OX	CCT3	0	2317.6	0	4492.2	2312.3	2264.5	10200	9756.8	6303.2	14521	9823.3	15367	20112	9988.7	9909.4
sp	Q5JNZ5	RS26L_HUMAN_group_Putative 40S ribosomal protein S26-like 1 OS	Homo sapiens OX	RPS26P11	5468	8116.6	7510.6	5288.2	10554	6613.2	64316	68348	67183	74097	63494	76659	87324	67783	66879
sp	Q15717	ELAV1_HUMAN_group_ELAV-like protein 1 OS	Homo sapiens OX	ELAVL1	18289	6555.7	2508.5	6809.1	13804	6057	8385.1	6497.6	6266.8	6558.6	13624	10115	5050.3	9965.5	2116.4
sp	P06748	NPM_HUMAN_group_Nucleophosmin OS	Homo sapiens OX	NPM1	0	5235	2954.3	0	5223.3	0	3994.1	8746.1	2767.8	5110.6	6215.3	12805	12764	13235	3989
sp	P47897	SYQ_HUMAN_group_Glutamine--tRNA ligase OS	Homo sapiens OX	QARS1	2603	8865.7	2715.4	2426.3	1837.3	2466	1415.9	1616.1	1255.9	1159.4	837.11	1913.1	1273.3	378.68	867.47
sp	P61978	HNRPK_HUMAN_group_Heterogeneous nuclear ribonucleoprotein K OS	Homo sapiens OX	HNRNPK	4201.8	0	2837.2	0	0	0	2695.6	2969.5	2533.4	2030.4	2032.1	2876.3	1947.9	2141.4	1292.4
sp	P15311	EZRI_HUMAN_group_Ezrin OS	Homo sapiens OX	EZR	0	9186.8	2826	0	2693.2	0	1195.1	2693.1	4751.5	4885.5	7277.2	6414.4	2378.9	4410	2692.6
sp	Q15393	SF3B3_HUMAN_group_Splicing factor 3B subunit 3 OS	Homo sapiens OX	SF3B3	2036.5	0	2986.7	16120	3465.2	15100	120.09	385.9	0	754.68	2007.2	204.91	409.23	348.36	0
sp	Q13283	G3BP1_HUMAN_group_Ras GTPase-activating protein-binding protein 1 OS	Homo sapiens OX	G3BP1	4358.7	0	0	0	0	1156.6	40.419	843.36	0	595.98	873.4	1985.4	579.53	821.39	0
sp	Q02543	RL18A_HUMAN_group_60S ribosomal protein L18a OS	Homo sapiens OX	RPL18A	3677.1	2547.2	0	2411.1	2243.2	0	1367.7	299.56	1839.7	626.86	469.62	348.02	706.21	411.48	457.84
sp	P22392-2	NDKB_HUMAN_group_Isoform 3 of Nucleoside diphosphate kinase B OS	Homo sapiens OX	NME2	4887.4	2547.2	5737.6	2330.1	5104.9	4378.1	3398.3	8225	7931.8	11079	10607	11651	8904.4	7062.1	11881
sp	P28066	PSA5_HUMAN_group_Proteasome subunit alpha type-5 OS	Homo sapiens OX	PSMA5	3147.6	2547.2	0	2167.6	1869.8	0	830.02	1821.5	2211	1490.3	594.99	708.63	514.29	754.57	541.64
sp	Q9NSD9	SYFB_HUMAN_group_Phenylalanine--tRNA ligase beta subunit OS	Homo sapiens OX	FARSB	6076.8	2663.4	6951.3	7937.9	1947.4	9011	3833.5	2439.4	3424.3	4404.9	1997.7	3758.7	3374.1	4291	2229.8
sp	P27694	RFA1_HUMAN_group_Replication protein A 70 kDa DNA-binding subunit OS	Homo sapiens OX	RPA1	2969.6	0	0	2217.6	0	3689.3	3625.6	4098	1902.1	1788.5	3497.7	5365.1	2353.8	3198	2639.7
sp	P17987	TCPA_HUMAN_group_T-complex protein 1 subunit alpha OS	Homo sapiens OX	TCP1	3811.1	5307.2	1796	3270.3	2362.8	4152.6	2499.7	4457.7	2625.4	5870.7	4517.7	4734.7	6558	2192.5	4191
sp	P26641	EF1G_HUMAN_group_Elongation factor 1-gamma OS	Homo sapiens OX	EEF1G	6717.7	2547.2	2612.9	3800.7	1850.5	6144.1	5339.9	6462.5	8362.2	5064.9	4938.9	8870.5	10487	4256.3	6430
sp	Q99729-3	ROAA_HUMAN_group_Isoform 3 of Heterogeneous nuclear ribonucleoprotein A_B OS	Homo sapiens OX	HNRNPAB	6352	2829.5	0	2103.5	3127.8	1873.3	9488.5	9815.3	8444.9	7667.7	8530.2	10220	14593	5740.6	5549.9
sp	P47756-2	CAPZB_HUMAN_group_Isoform 2 of F-actin-capping protein subunit beta OS	Homo sapiens OX	CAPZB	2776.1	4224.2	2632.1	5490.9	2676.6	4678.1	2545	3280.1	3396.2	2778.9	3858.1	1359.9	618.47	2307.8	783.63
sp	P25788	PSA3_HUMAN_group_Proteasome subunit alpha type-3 OS	Homo sapiens OX	PSMA3	0	3308.8	0	2225.6	0	3216.4	1486.7	1112.5	3665.7	2684.9	2793.1	3955.6	4173.8	2951.8	1605.8
sp	Q92804	RBP56_HUMAN_group_TATA-binding protein-associated factor 2N OS	Homo sapiens OX	TAF15	0	4121.6	5723.5	0	0	1699.3	2205.9	3730.9	501.69	2917.3	2111.5	1898.6	2553.9	1586.7	519.1
sp	P01859	IGHG2_HUMAN_group_Immunoglobulin heavy constant gamma 2 OS	Homo sapiens OX	IGHG2	23968	25622	26063	27643	19439	17127	600.56	1580.1	4170.9	5176.2	2024.1	2754	2376	3013.8	1323.1
sp	P02763	A1AG1_HUMAN_group_Alpha-1-acid glycoprotein 1 OS	Homo sapiens OX	ORM1	285600	225370	299090	191650	212150	329790	1744.9	21009	50132	43353	30391	38233	11963	25955	51909
sp	P06702	S10A9_HUMAN_group_Protein S100-A9 OS	Homo sapiens OX	S100A9	79071	85307	104210	330340	331930	231460	905.64	3497.9	6582.9	5732.7	4765.1	4800.6	2817.6	4831.3	9825.7
sp	P35268	RL22_HUMAN_group_60S ribosomal protein L22 OS	Homo sapiens OX	RPL22	10015	6001.5	6709.9	2700.4	5202.7	2469.3	13335	8626.1	7141.5	7672.2	10900	9123.9	10136	6138.1	10540
sp	P62081	RS7_HUMAN_group_40S ribosomal protein S7 OS	Homo sapiens OX	RPS7	0	1224.4	1411	2957.3	0	4978	29307	25559	14198	19889	25153	20817	25739	24227	28585
sp	P60842	IF4A1_HUMAN_group_Eukaryotic initiation factor 4A-I OS	Homo sapiens OX	EIF4A1	1179.1	3955.9	1882.9	2787.6	3588	1303.6	3059.2	4310.8	5116	4415.1	6979.3	4518.2	5908.9	3384.3	5913.5
sp	P13807	GYS1_HUMAN_group_Glycogen [starch] synthase, muscle OS	Homo sapiens OX	GYS1	0	4336	9384.8	40209	44662	15586	4683.7	10456	4638	10592	4447.4	6205.3	2548.9	7771.1	4385.6
sp	P02652	APOA2_HUMAN_group_Apolipoprotein A-II OS	Homo sapiens OX	APOA2	153140	134760	165210	97265	49375	72355	2587	9520.4	20220	15302	11700	14606	5326.4	13298	17402
sp	P62266	RS23_HUMAN_group_40S ribosomal protein S23 OS	Homo sapiens OX	RPS23	0	0	0	3338.4	0	0	9413.3	8586.6	7777.2	4632.3	6819.6	3451.6	8133	5439.5	6992
sp	P18077	RL35A_HUMAN_group_60S ribosomal protein L35a OS	Homo sapiens OX	RPL35A	0	0	0	0	0	0	1221.8	462.94	1899.7	368.42	786.96	348.02	601.24	509.93	0
sp	P37108	SRP14_HUMAN_group_Signal recognition particle 14 kDa protein OS	Homo sapiens OX	SRP14	6808.9	2694.5	4479.8	3333.6	8283.7	3628.5	2634.3	1514.1	2074.5	2031.4	2642.9	1433	2655.8	929.54	586.88
sp	Q8N257	H2B3B_HUMAN_group_Histone H2B type 3-B OS	Homo sapiens OX	H2BU1	11567	4212.1	6560.6	4832.5	11459	5674.2	22355	36253	25514	50540	40031	16023	24657	22729	45794
sp	Q15029	U5S1_HUMAN_group_116 kDa U5 small nuclear ribonucleoprotein component OS	Homo sapiens OX	EFTUD2	7509.2	5128.1	2553	3040.7	5624.3	2464.7	2805.3	4393.1	2915.8	5711.3	2587.8	5031	2570.1	3817	1562.6
sp	P62861	RS30_HUMAN_group_40S ribosomal protein S30 OS	Homo sapiens OX	FAU	2905.8	4673.9	0	6341.2	3918.2	3067.4	15184	16507	11811	12469	17667	11123	15636	21673	6706.2
sp	P54136	SYRC_HUMAN_group_Arginine--tRNA ligase, cytoplasmic OS	Homo sapiens OX	RARS1	4035.3	1335.2	0	1675.8	4620	0	2793.1	2794.8	2717.2	2404	3496.1	3933.2	4234.8	2355.7	1177
sp	P05107	ITB2_HUMAN_group_Integrin beta-2 OS	Homo sapiens OX	ITGB2	0	1622.3	3484.1	15119	40273	14552	784.42	3315	4784.7	13619	10865	8014.9	1748.1	5409.9	3945.1
sp	P25398	RS12_HUMAN_group_40S ribosomal protein S12 OS	Homo sapiens OX	RPS12	17919	7007.7	2142.3	2129.7	5869.5	8109.1	5045.2	2814.5	1296.8	967.6	2618.4	1413.2	2780.6	1224.1	4307.5
sp	P25789	PSA4_HUMAN_group_Proteasome subunit alpha type-4 OS	Homo sapiens OX	PSMA4	0	3045.7	0	1295.6	2341.9	0	1681.2	1872.6	2111.4	3617.3	1239.4	2692.7	2636	1408.3	1902.1
sp	P23528	COF1_HUMAN_group_Cofilin-1 OS	Homo sapiens OX	CFL1	0	0	0	0	0	0	177.72	227.09	243.51	0	0	1691.7	260.66	284.2	0
sp	P25786	PSA1_HUMAN_group_Proteasome subunit alpha type-1 OS	Homo sapiens OX	PSMA1	2669.1	2542.1	2986.4	2279.7	2693	2354.5	1329.7	4698.4	9590.2	4352.9	6868	5718.9	4193.7	3722.9	4631.9
sp	P01011	AACT_HUMAN_group_Alpha-1-antichymotrypsin OS	Homo sapiens OX	SERPINA3	115220	102870	118350	95934	108640	92260	2271.8	11900	23788	25450	16472	18699	6293.2	14847	19583
sp	Q9UKM9	RALY_HUMAN_group_RNA-binding protein Raly OS	Homo sapiens OX	RALY	0	2547.2	7851.1	3338.4	4143.8	0	2842.5	4796.7	7374.3	2859.8	2573.1	4602.1	3439.3	5643	3145
sp	Q9UMS4	PRP19_HUMAN_group_Pre-mRNA-processing factor 19 OS	Homo sapiens OX	PRPF19	40496	49695	9667.5	43786	33995	28635	2903.9	4130.6	8225.4	1840.6	4307.6	3140.8	3379	2385	2198.3
sp	P06729	CD2_HUMAN_group_T-cell surface antigen CD2 OS	Homo sapiens OX	CD2	2909.6	0	0	0	0	2469.3	280.25	915.78	1714.3	1558.9	0	346.94	642.87	677.93	501.9
sp	O00303	EIF3F_HUMAN_group_Eukaryotic translation initiation factor 3 subunit F OS	Homo sapiens OX	EIF3F	5772.7	4011.4	8154.5	4034.4	633.45	6264.8	3847.5	5323.5	4498.5	4338.9	6522	7444.7	7296	5434	6792.6
sp	Q7L7L0	H2A3_HUMAN_group_Histone H2A type 3 OS	Homo sapiens OX	H2AW	2784.1	3393.9	2789.5	0	0	1071.2	10033	12539	10331	30445	10618	4353.4	11852	13836	14131
sp	Q13200	PSMD2_HUMAN_group_26S proteasome non-ATPase regulatory subunit 2 OS	Homo sapiens OX	PSMD2	3164.3	0	6290.4	0	0	0	477.16	1075.8	484.73	1540.1	2044.5	1110.9	1407.7	1187.7	971.56
sp	E9PAV3	NACAM_HUMAN_group_Nascent polypeptide-associated complex subunit alpha, muscle-specific form OS	Homo sapiens OX	NACA	6437.9	7900.3	9199.6	9779.4	2885.7	15678	2749	2945.1	3598.2	9913	2734.1	5507.5	6152.6	7201	7427.1
sp	Q06830	PRDX1_HUMAN_group_Peroxiredoxin-1 OS	Homo sapiens OX	PRDX1	4632.6	2546.2	4580	5890.6	2246.9	2469.2	2117.9	5006	5458.1	6438.8	5375.2	3701.1	4933.1	3266.5	6176.3
sp	Q08380	LG3BP_HUMAN_group_Galectin-3-binding protein OS	Homo sapiens OX	LGALS3BP	0	1453.7	2974.1	2224.3	0	1783.9	936.03	586.85	500.62	2406.5	1055.5	813.88	430.5	1882	1018.5
sp	P07437	TBB5_HUMAN_group_Tubulin beta chain OS	Homo sapiens OX	TUBB	1555.4	0	1096	2225.6	0	0	20165	16766	18591	7485.1	4802	26465	26266	7646.3	21277
sp	P31025	LCN1_HUMAN_group_Lipocalin-1 OS	Homo sapiens OX	LCN1	55951	48263	70803	39941	48281	36780	1299.8	6145.4	11127	13638	8539.5	7191.5	4414.3	6184.8	9156
sp	O00299	CLIC1_HUMAN_group_Chloride intracellular channel protein 1 OS	Homo sapiens OX	CLIC1	3548.9	3274.2	5968.8	2220.4	0	2469.3	1507	2378.4	2339.9	3566.1	5727.8	3275.2	2658.7	2679.5	2788.1
sp	P20591	MX1_HUMAN_group_Interferon-induced GTP-binding protein Mx1 OS	Homo sapiens OX	MX1	2005.8	4447.1	0	3338.4	2206.7	2160.2	3221.3	3728.1	9982.1	3381.4	2758.1	3216.3	751.99	1589.7	1384.9
sp	P28062	PSB8_HUMAN_group_Proteasome subunit beta type-8 OS	Homo sapiens OX	PSMB8	1927.8	1918.3	0	0	0	0	439	1754.6	748.1	537	1314.7	650.22	264.72	706.35	1298.3
sp	P62899	RL31_HUMAN_group_60S ribosomal protein L31 OS	Homo sapiens OX	RPL31	0	0	0	3310	0	2416.1	15335	15450	14738	8089.9	15177	12076	15356	12237	18968
sp	O43143	DHX15_HUMAN_group_Pre-mRNA-splicing factor ATP-dependent RNA helicase DHX15 OS	Homo sapiens OX	DHX15	1958.2	0	0	0	0	0	1194.5	758.21	1069.8	0	1295.8	927.69	482.79	1068.6	1148.2
sp	P52597	HNRPF_HUMAN_group_Heterogeneous nuclear ribonucleoprotein F OS	Homo sapiens OX	HNRNPF	2842.7	0	0	831.26	0	0	1021.3	712.49	501.71	452.33	391.53	870.27	813.5	634.29	462.84
sp	P63220	RS21_HUMAN_group_40S ribosomal protein S21 OS	Homo sapiens OX	RPS21	3135.9	4245.3	2885	1460.4	2312.3	2131.9	671.55	340.76	544.15	588.54	859.12	731.17	234.06	737.55	541.65
sp	P60228	EIF3E_HUMAN_group_Eukaryotic translation initiation factor 3 subunit E OS	Homo sapiens OX	EIF3E	983.28	2427.9	2420	0	862.22	0	1615	1917	2026.5	1706.5	753.94	2014.9	2315.9	1873.4	2735.5
sp	P48643	TCPE_HUMAN_group_T-complex protein 1 subunit epsilon OS	Homo sapiens OX	CCT5	0	2331.1	0	3338.4	1168.4	0	2665.7	2261.2	2583.2	1261.5	1010.4	2962.1	3750.3	1264.5	2083.4
sp	P0DOX8	IGL1_HUMAN_group_Immunoglobulin lambda-1 light chain OS	Homo sapiens OX	IGL1	191350	180010	218680	124720	150900	165530	2805	17060	36484	36958	25724	26607	9957.7	23816	32190
sp	Q13247	SRSF6_HUMAN_group_Serine_arginine-rich splicing factor 6 OS	Homo sapiens OX	SRSF6	2655.4	3099.8	3222	80325	60537	2858.9	3832	2185.9	970.86	1373.5	529.62	1958.8	3079.7	2262.2	1332.4
sp	P61927	RL37_HUMAN_group_60S ribosomal protein L37 OS	Homo sapiens OX	RPL37	0	0	0	2273.7	0	1706.2	2259	1674.7	660.68	1589.8	240.08	0	1804.5	305.78	2131.9
sp	P61981	1433G_HUMAN_group_14-3-3 protein gamma OS	Homo sapiens OX	YWHAG	2950.2	3526.4	2986	2529.9	3491	3567.7	2690.7	8457.3	12452	10151	12081	10808	6999.5	8683.7	1522.7
sp	Q9Y230	RUVB2_HUMAN_group_RuvB-like 2 OS	Homo sapiens OX	RUVBL2	1665.9	1714.3	0	0	0	4104.1	1785	4604.2	3755	2681.5	3079.1	7901	5032.9	3319.3	3627
sp	P09012	SNRPA_HUMAN_group_U1 small nuclear ribonucleoprotein A OS	Homo sapiens OX	SNRPA	7570.5	0	3052.1	2253.6	0	5999.9	3136.1	3578.7	3634.7	3183.9	3856.9	2513.3	3893.2	1898.9	1517.7
sp	Q14974	IMB1_HUMAN_group_Importin subunit beta-1 OS	Homo sapiens OX	KPNB1	0	0	1445.3	2225.4	0	0	2166.7	6318.4	3408.1	4572.6	5143	3117.6	3942.3	4433.7	3942.9
sp	Q92608	DOCK2_HUMAN_group_Dedicator of cytokinesis protein 2 OS	Homo sapiens OX	DOCK2	5547.3	3020.9	0	0	1329.8	2330.7	1944.9	2999.1	965.08	4170.8	1440.5	4425.4	2611.9	4697	1199.9
sp	P38159	RBMX_HUMAN_group_RNA-binding motif protein, X chromosome OS	Homo sapiens OX	RBMX	0	0	5763.8	2629.2	0	2467.6	2181	1286.6	2022	887.67	1659.2	2033.4	3173.6	2780.8	1114.9
sp	Q86V81	THOC4_HUMAN_group_THO complex subunit 4 OS	Homo sapiens OX	ALYREF	8839.5	4280.9	3024.6	2225.6	5656.5	3172.2	2991	3714.2	501.73	1085.1	2370.4	640.24	2537.3	2033	1816.7
sp	P62826	RAN_HUMAN_group_GTP-binding nuclear protein Ran OS	Homo sapiens OX	RAN	0	4784.8	2902.6	3201.1	4152.1	12038	1025.9	2127	2063.8	1332	2440.4	4368.3	2910.7	755.8	749.46
sp	P0DMV9	HS71B_HUMAN_group_Heat shock 70 kDa protein 1B OS	Homo sapiens OX	HSPA1B	3211.7	2462.8	7466	6735.6	2234.1	3320.2	581.36	1690.5	2119.2	857.26	843.73	1040.2	829.51	564.92	519.16
sp	Q8WXX5	DNJC9_HUMAN_group_DnaJ homolog subfamily C member 9 OS	Homo sapiens OX	DNAJC9	4593.9	3733.3	0	6923.6	5514.1	6328.4	1414.2	2992.9	4526.1	2278.6	4253.8	1306	1647.7	3333.5	2245.9
sp	P59190	RAB15_HUMAN_group_Ras-related protein Rab-15 OS	Homo sapiens OX	RAB15	9692.1	11884	7465.6	10790	16378	4525	4159.5	7064.3	5043.8	10094	10675	4218.2	5068.7	8474.6	12511
sp	P05023	AT1A1_HUMAN_group_Sodium_potassium-transporting ATPase subunit alpha-1 OS	Homo sapiens OX	ATP1A1	2591.6	1945.2	4432.9	2225.6	0	2662.7	1552.7	2810.2	6038.2	7978	3303.4	6999.7	2413	6407.2	8419.6
sp	P13612	ITA4_HUMAN_group_Integrin alpha-4 OS	Homo sapiens OX	ITGA4	0	3075.6	0	2192.3	2330.3	3840.2	700.63	559.56	1957.2	5251.3	5349.5	3058	682.49	1686.2	973
sp	P52566	GDIR2_HUMAN_group_Rho GDP-dissociation inhibitor 2 OS	Homo sapiens OX	ARHGDIB	2866.5	2813.5	2394.4	4054.7	2363.1	0	1507.6	4795.4	4581.2	1157.2	6687.5	2999.5	1953.3	5916	2158.5
sp	P02765	FETUA_HUMAN_group_Alpha-2-HS-glycoprotein OS	Homo sapiens OX	AHSG	6239.6	2490.9	14932	3309.9	8285.7	6173.3	57.678	454.47	1512.4	894.24	787.66	811.06	195.68	0	1547.4
sp	P50995	ANX11_HUMAN_group_Annexin A11 OS	Homo sapiens OX	ANXA11	2121.2	1468.3	3550.9	8450.8	10096	11402	825.34	1563	3817.6	2940.2	8754	5529.5	1129.4	8737.5	2796.5
sp	P23381	SYWC_HUMAN_group_Tryptophan--tRNA ligase, cytoplasmic OS	Homo sapiens OX	WARS1	3308.4	2366.9	3114.8	0	0	0	1262.4	2056.8	1273.7	596.15	1478.3	1958.9	1111.5	1133.6	1073
sp	P30101	PDIA3_HUMAN_group_Protein disulfide-isomerase A3 OS	Homo sapiens OX	PDIA3	2904.1	0	0	0	0	2539.1	608.56	1026.3	1022.9	1340.3	1543.8	1387.3	1494.1	1225.4	2134.6
sp	P17096	HMGA1_HUMAN_group_High mobility group protein HMG-I_HMG-Y OS	Homo sapiens OX	HMGA1	4237.3	7149.3	1974.8	0	2754.6	9016.2	572.96	2409.4	4338.5	5745.5	229.99	2060	1784.5	3298.8	2670.5
sp	Q99613	EIF3C_HUMAN_group_Eukaryotic translation initiation factor 3 subunit C OS	Homo sapiens OX	EIF3C	5263.6	0	0	0	2312.3	0	299.01	665.23	0	1101.4	363.53	511.87	182.19	339.03	1245.6
sp	P49257	LMAN1_HUMAN_group_Protein ERGIC-53 OS	Homo sapiens OX	LMAN1	2893.8	3684	2990	26527	6607.9	2504	4464.4	10651	2308.2	11079	6658.6	4875.6	6266.6	11382	7773
sp	O14818	PSA7_HUMAN_group_Proteasome subunit alpha type-7 OS	Homo sapiens OX	PSMA7	11918	10575	9353.5	16181	17529	2951	4693	13995	18087	18527	18902	15418	11830	11239	13395
sp	P08195	4F2_HUMAN_group_4F2 cell-surface antigen heavy chain OS	Homo sapiens OX	SLC3A2	2905.8	0	4479.6	0	3468.4	2467.8	401.59	810.33	503.52	809.43	727.62	459.56	316.48	1056.9	642.45
sp	Q71UI9	H2AV_HUMAN_group_Histone H2A.V OS	Homo sapiens OX	H2AZ2	4696.4	2485.6	3369.5	0	5435.1	4414.1	1125	2833.2	927.77	8243.3	2368.8	3484.3	3600	3466	2923.1
sp	P08670	VIME_HUMAN_group_Vimentin OS	Homo sapiens OX	VIM	0	0	2751.4	1439.6	0	0	97.085	824.7	1087	595.88	1721.2	1751.4	321.65	663.14	1040.1
sp	P05556	ITB1_HUMAN_group_Integrin beta-1 OS	Homo sapiens OX	ITGB1	4364.1	5117	1983.1	0	2312.3	2007.4	251.52	2228.7	2498.5	8348.1	6053.2	2986.9	829.77	3508.1	2189.5
sp	Q9NR30	DDX21_HUMAN_group_Nucleolar RNA helicase 2 OS	Homo sapiens OX	DDX21	0	2545.6	0	2205.4	0	2173.7	3544.2	3901.8	8780.5	2834.6	1924	5522.4	5356.2	3105.9	5633.7
sp	P12268	IMDH2_HUMAN_group_Inosine-5'-monophosphate dehydrogenase 2 OS	Homo sapiens OX	IMPDH2	2893.1	0	0	3075.5	0	0	178.47	459.92	1558.8	395.1	353.34	1776.4	302.32	1504.6	0
sp	P01615	KVD28_HUMAN_group_Immunoglobulin kappa variable 2D-28 OS	Homo sapiens OX	IGKV2D-28	40352	38098	46882	24164	18921	46079	689.82	3638.4	8169.6	5147	4094	3808.6	2059.6	3947.7	5345.7
sp	Q09028	RBBP4_HUMAN_group_Histone-binding protein RBBP4 OS	Homo sapiens OX	RBBP4	45051	38267	21257	21852	22557	45568	2052.9	850.27	16130	22065	32468	20485	1271.3	15005	11452
sp	P84103	SRSF3_HUMAN_group_Serine_arginine-rich splicing factor 3 OS	Homo sapiens OX	SRSF3	4600.8	0	0	0	0	2248.2	11028	10095	4611	746.79	4860.3	3275.5	6922.4	5661.7	3885.4
sp	P28065	PSB9_HUMAN_group_Proteasome subunit beta type-9 OS	Homo sapiens OX	PSMB9	2904.9	3030	2560.8	2225.6	2330.2	2964.5	1012	3236.8	4929.1	1595.6	4824.2	4718.5	1839.2	2991.9	1331.3
sp	Q9Y6K5	OAS3_HUMAN_group_2'-5'-oligoadenylate synthase 3 OS	Homo sapiens OX	OAS3	0	5091	4494.3	2034.6	0	1313.7	2278	1986	1298.6	1902.1	958.85	1714.7	908.29	904.53	610.78
sp	P05161	ISG15_HUMAN_group_Ubiquitin-like protein ISG15 OS	Homo sapiens OX	ISG15	4600.8	2988.7	2986.4	0	3153.6	0	2610.1	2034.7	1479.2	886.97	814.84	721.43	933.55	609.44	547.2
sp	Q9Y262	EIF3L_HUMAN_group_Eukaryotic translation initiation factor 3 subunit L OS	Homo sapiens OX	EIF3L	2904.6	3833.2	0	0	2268.6	8082.4	786.9	1122.7	501.53	1546.8	716.21	946.14	1232	804.74	519.47
sp	P09972	ALDOC_HUMAN_group_Fructose-bisphosphate aldolase C OS	Homo sapiens OX	ALDOC	3662.8	3003.7	6272.7	37048	5188.9	7238.5	1593.9	4417.6	1156.2	4888.9	5593.1	791.67	2730.9	3646.9	4863.4
sp	P53999	TCP4_HUMAN_group_Activated RNA polymerase II transcriptional coactivator p15 OS	Homo sapiens OX	SUB1	2222	2575.6	3036.8	3619.7	3661.1	2066.7	2182.3	1927.7	4874.7	6915.4	5785	3018.3	5401.5	2458.2	2233.2
sp	Q08J23	NSUN2_HUMAN_group_RNA cytosine C(5)-methyltransferase NSUN2 OS	Homo sapiens OX	NSUN2	2903.3	3901.8	4711.8	2159.6	3985.4	3583.2	2162.5	2934.2	501.73	3238.9	843.41	1131.5	1655.1	1249.3	518.23
sp	Q9UN86	G3BP2_HUMAN_group_Ras GTPase-activating protein-binding protein 2 OS	Homo sapiens OX	G3BP2	0	6422.5	0	0	0	0	1528.1	2756.5	295.89	897.13	1855.5	3156	1704	1878.2	2058.5
sp	O00487	PSDE_HUMAN_group_26S proteasome non-ATPase regulatory subunit 14 OS	Homo sapiens OX	PSMD14	2661.7	5127	2980.5	0	0	0	1817.7	2493.5	1512.9	1908.3	3031.5	4311.4	3147.3	2807.7	2646.7
sp	Q9Y285	SYFA_HUMAN_group_Phenylalanine--tRNA ligase alpha subunit OS	Homo sapiens OX	FARSA	0	0	0	2225.6	0	0	283.41	0	501.76	1490.2	0	345.81	773.84	0	500.53
sp	P32119	PRDX2_HUMAN_group_Peroxiredoxin-2 OS	Homo sapiens OX	PRDX2	2637.2	12206	4638.9	4264.1	7125.2	8051.8	1082.4	4543.9	2056.4	6020.6	6603.6	3871.1	2717.4	5746.1	7135
sp	Q14444	CAPR1_HUMAN_group_Caprin-1 OS	Homo sapiens OX	CAPRIN1	6477.9	5555.8	11292	2411.1	0	2802.9	1572.4	2444.9	1143.1	1976.5	996.52	987.58	1305.3	1060	501.83
sp	P30740	ILEU_HUMAN_group_Leukocyte elastase inhibitor OS	Homo sapiens OX	SERPINB1	0	0	2554.6	0	2661.1	0	103.68	423.23	501.73	588.04	544.78	597	311.27	227.04	0
sp	O43707	ACTN4_HUMAN_group_Alpha-actinin-4 OS	Homo sapiens OX	ACTN4	2905.8	3789.4	3005.8	5562.7	7905.3	6145.5	1375	3729.5	3644.8	2947.6	6208.6	4564.5	3200.6	2519.3	4600.3
sp	P24534	EF1B_HUMAN_group_Elongation factor 1-beta OS	Homo sapiens OX	EEF1B2	2905.8	2475.1	4477.1	2751.5	2312.3	2804.5	1544.8	452.37	907.87	645.78	1138.3	853.03	1417.4	936.32	1210.7
sp	Q9BS26	ERP44_HUMAN_group_Endoplasmic reticulum resident protein 44 OS	Homo sapiens OX	ERP44	6204.8	2920	3313.3	2218.5	5014.8	2385.7	921.86	1639.7	2434.3	2483.2	2563.7	2315.9	1529.5	2122.1	1056.1
sp	P62879	GBB2_HUMAN_group_Guanine nucleotide-binding protein G(I)_G(S)_G(T) subunit beta-2 OS	Homo sapiens OX	GNB2	3743.2	0	0	7796	7934.6	3517	1854.3	3708.4	9611.2	11246	9896.1	13353	3202.6	6694.4	14401
sp	P09429	HMGB1_HUMAN_group_High mobility group protein B1 OS	Homo sapiens OX	HMGB1	0	5049.6	0	0	0	0	457.71	1180.8	745.46	548.26	1082.9	1089.7	329.58	982.63	608.08
sp	P32942	ICAM3_HUMAN_group_Intercellular adhesion molecule 3 OS	Homo sapiens OX	ICAM3	0	0	0	1128.8	0	0	85.79	0	722.94	0	992.85	987.42	322.69	0	605.96
sp	P47755	CAZA2_HUMAN_group_F-actin-capping protein subunit alpha-2 OS	Homo sapiens OX	CAPZA2	1266.9	2534.9	2973.8	0	3337	3686.9	4130	6733.1	4431.3	6671.4	12650	11225	8465.6	10402	9087.3
sp	Q9Y265	RUVB1_HUMAN_group_RuvB-like 1 OS	Homo sapiens OX	RUVBL1	2905.8	4033.1	5887.6	5641.2	4540.7	1781.4	2318.4	3910.2	2668.5	2978	4318.2	5523.8	5350.6	2978.2	3568.1
sp	P02766	TTHY_HUMAN_group_Transthyretin OS	Homo sapiens OX	TTR	15246	32649	33316	23622	12657	22598	725.25	2654.9	5913	4860.6	5079	3104.9	1344.7	2252.3	6525.1
sp	Q15646	OASL_HUMAN_group_2'-5'-oligoadenylate synthase-like protein OS	Homo sapiens OX	OASL	3156	3340.4	0	3677.6	0	0	975.68	1085.5	1576.1	1394	645.86	391.72	757.34	560.18	993.31
sp	P42677	RS27_HUMAN_group_40S ribosomal protein S27 OS	Homo sapiens OX	RPS27	0	93197	0	0	60719	0	765.03	227.23	13307	894.26	393.83	0	291.22	83.093	0
sp	P08758	ANXA5_HUMAN_group_Annexin A5 OS	Homo sapiens OX	ANXA5	28331	2254.5	2153.9	7281	7217.8	0	1484.7	4669.9	3763.7	4258.3	4116.6	3183	3703	8508.2	5015.8
sp	Q969Q0	RL36L_HUMAN_group_60S ribosomal protein L36a-like OS	Homo sapiens OX	RPL36AL	0	1471.3	0	0	2203.9	0	1397.6	1199.2	0	505.66	774.14	348.02	403.61	0	1236.8
sp	P27701	CD82_HUMAN_group_CD82 antigen OS	Homo sapiens OX	CD82	0	4162.6	4542.9	3626.6	2227.3	4278.5	796.58	3913.8	2463.4	12027	9323.1	3313.7	2348.4	9164.7	3806.7
sp	Q9BQE3	TBA1C_HUMAN_group_Tubulin alpha-1C chain OS	Homo sapiens OX	TUBA1C	44919	41245	46719	31456	15788	2436.7	24988	46006	44259	50268	37664	55462	52285	51861	52357
sp	P33993	MCM7_HUMAN_group_DNA replication licensing factor MCM7 OS	Homo sapiens OX	MCM7	7720.3	6103.9	8722.4	9313.4	5570.6	10438	1906.4	2000.4	2568.6	4501.3	2098.5	4826.4	2951.4	2819.5	2956.2
sp	Q06323	PSME1_HUMAN_group_Proteasome activator complex subunit 1 OS	Homo sapiens OX	PSME1	0	0	4415	0	0	0	933.71	2096.9	4147.8	2049.4	2514.9	410.88	1764.7	2208	1973.7
sp	Q00610	CLH1_HUMAN_group_Clathrin heavy chain 1 OS	Homo sapiens OX	CLTC	2540.3	2489.9	2980.5	0	2113.1	0	2091.1	2751.5	2142.5	1574.2	2710	3141.6	1938.5	3116.7	2373.8
sp	P62318	SMD3_HUMAN_group_Small nuclear ribonucleoprotein Sm D3 OS	Homo sapiens OX	SNRPD3	0	0	0	0	0	2440.3	5282.2	3629.5	1631.5	1291.7	2315.2	927.93	3821	1324.4	1782.8
sp	P62273	RS29_HUMAN_group_40S ribosomal protein S29 OS	Homo sapiens OX	RPS29	2071.6	1385.1	2178.4	0	2505	0	1507.8	343.87	0	2920.5	1097	550.86	830.74	2956.1	780.75
sp	P25311	ZA2G_HUMAN_group_Zinc-alpha-2-glycoprotein OS	Homo sapiens OX	AZGP1	36741	36193	48586	32728	35750	42182	713.91	4666.9	9321.8	10708	4223.5	7182.9	2634	4943.6	7964.8
sp	P23284	PPIB_HUMAN_group_Peptidyl-prolyl cis-trans isomerase B OS	Homo sapiens OX	PPIB	0	4228.4	0	0	0	633.64	186.33	261.49	549.88	529.63	517.15	615.89	435.26	688.32	362.97
sp	P01833	PIGR_HUMAN_group_Polymeric immunoglobulin receptor OS	Homo sapiens OX	PIGR	0	1591.3	2321	1765.5	0	2339.6	113.19	146.01	366.98	389.48	470.54	961.52	325.54	214.96	0
sp	O75569	PRKRA_HUMAN_group_Interferon-inducible double-stranded RNA-dependent protein kinase activator A OS	Homo sapiens OX	PRKRA	0	2739.4	2587.7	0	0	0	1440.8	1113.8	1454.1	1198.3	1455.6	1120.5	1994.5	1731.1	779.21
sp	P10412	H14_HUMAN_group_Histone H1.4 OS	Homo sapiens OX	H1-4	0	0	0	0	0	0	245.12	1254.7	4410.6	5818.2	4077.2	1870.5	1479.3	3044.4	4592.6
sp	O15511	ARPC5_HUMAN_group_Actin-related protein 2_3 complex subunit 5 OS	Homo sapiens OX	ARPC5	7990.8	3028.6	3629	6862.3	5880.3	2438.4	3562.5	6457.6	4887.2	11299	13277	8803.5	4787.5	6817.3	7552
sp	Q9UNM6	PSD13_HUMAN_group_26S proteasome non-ATPase regulatory subunit 13 OS	Homo sapiens OX	PSMD13	7746.2	7301.5	11124	6238.1	3622.5	5216.2	1592.3	2157.3	2820.1	2018.9	1918.3	2411.7	3279.1	1858.2	2582.6
sp	P0DP25	CALM3_HUMAN_group_Calmodulin-3 OS	Homo sapiens OX	CALM3	0	1724	5625.3	2411.1	3240.7	2386.3	145.53	586.14	1033.7	2580	1854.1	1049.1	738.57	1086.3	519.48
sp	Q01105	SET_HUMAN_group_Protein SET OS	Homo sapiens OX	SET	2558.8	2530.1	3526.7	5174.3	2312.3	4937.3	1552.1	1029.6	4832.4	3328.1	3701.4	3151.7	506.64	1688.7	1839.4
sp	Q9BQ67	GRWD1_HUMAN_group_Glutamate-rich WD repeat-containing protein 1 OS	Homo sapiens OX	GRWD1	0	2565.8	3107.2	5761.7	13499	2600.6	1772.8	2333.1	1444.3	2761.9	1123.4	2253.3	1159.8	1953.4	1744.4
sp	Q92900	RENT1_HUMAN_group_Regulator of nonsense transcripts 1 OS	Homo sapiens OX	UPF1	2763.7	5501.6	6605.9	3607.5	1567.1	4758	2249.6	2751.3	1245.6	3648	4064.2	5427	2359.2	3603.7	1452.6
sp	P62258	1433E_HUMAN_group_14-3-3 protein epsilon OS	Homo sapiens OX	YWHAE	2829	2678.5	9631.4	4989.1	0	2428.7	832.96	2012.7	1364.6	909.39	2108.5	464.56	716.07	2773.9	1036.5
sp	P05155	IC1_HUMAN_group_Plasma protease C1 inhibitor OS	Homo sapiens OX	SERPING1	22001	19675	29119	17274	10209	27364	354.64	3184.5	3213.5	5159	3432.5	2603	1670.8	2958.5	4240.4
sp	P26640	SYVC_HUMAN_group_Valine--tRNA ligase OS	Homo sapiens OX	VARS1	4916.3	3152.2	0	3368.8	2505	5540.1	993.05	723.23	2304.3	2140.2	3653.2	2753.8	3276.8	2610.9	2010.3
sp	P28070	PSB4_HUMAN_group_Proteasome subunit beta type-4 OS	Homo sapiens OX	PSMB4	2905.8	811.57	0	2694.6	2261.5	1844.4	2010.1	5546.6	7191.5	6103	4717.4	7263.8	4470	4870.3	4777.4
sp	P80188	NGAL_HUMAN_group_Neutrophil gelatinase-associated lipocalin OS	Homo sapiens OX	LCN2	2707.8	0	1829.3	19701	26710	13157	116.25	472.47	194.5	1010.6	523.62	394.86	150.25	346.12	0
sp	P10321	HLAC_HUMAN_group_HLA class I histocompatibility antigen, C alpha chain OS	Homo sapiens OX	HLA-C	4400.4	5086.4	4728.5	3273.4	0	2469.3	227.47	1713.5	14756	894.26	1230.4	16097	2815.4	1480	10544
sp	P43490	NAMPT_HUMAN_group_Nicotinamide phosphoribosyltransferase OS	Homo sapiens OX	NAMPT	5425.2	2562.5	0	2210.6	3393.1	4016.8	3313.4	5746.2	1283.5	1676	3069.8	3290	8176.4	8978.2	6753.8
sp	Q9NQC3	RTN4_HUMAN_group_Reticulon-4 OS	Homo sapiens OX	RTN4	1912.1	2574.6	0	632.05	1425.6	0	1508.2	3002.6	728.4	2922.6	1829.8	1981.2	1962.9	1278.2	1516.3
sp	P41250	GARS_HUMAN_group_Glycine--tRNA ligase OS	Homo sapiens OX	GARS1	0	3152.8	0	2225.6	0	0	695.6	1865.2	926.61	1120.3	1576.9	1474.4	3047	849.89	1027.6
sp	Q13972	RGRF1_HUMAN_group_Ras-specific guanine nucleotide-releasing factor 1 OS	Homo sapiens OX	RASGRF1	10571	3463.7	5487.1	5807.3	3662.8	4676.4	264.8	413.54	4494.5	1375.1	1950.6	733.47	987.74	821.02	1111.5
sp	P11388	TOP2A_HUMAN_group_DNA topoisomerase 2-alpha OS	Homo sapiens OX	TOP2A	0	2819.5	2991.9	3338.4	3661.1	3707.2	1531.6	2275.7	2125.7	2653.5	914.9	4148.8	2106.6	2438.3	2471.9
sp	Q8NCA5	FA98A_HUMAN_group_Protein FAM98A OS	Homo sapiens OX	FAM98A	0	0	0	0	0	1481.9	1624.7	1146.1	336.79	0	623.02	1711.6	1811	1200	519.47
sp	Q5JXB2	UE2NL_HUMAN_group_Putative ubiquitin-conjugating enzyme E2 N-like OS	Homo sapiens OX	UBE2NL	0	0	3719.3	0	2312.3	0	401.09	547.81	500.73	818.4	1441	1666.5	1135.1	588.26	760.6
sp	Q9UI10	EI2BD_HUMAN_group_Translation initiation factor eIF-2B subunit delta OS	Homo sapiens OX	EIF2B4	0	0	2986.4	0	0	3512.6	1243.5	1367.6	534.16	2018.2	1528	1442.8	1927.4	326.48	1456.3
sp	O39928	POLG_HCVEV_group_Genome polyprotein OS	Hepatitis C virus genotype 5a (isolate EUH1480) OX	POLG	119380	134080	87934	87324	94655	96085	2441	5729.2	15172	9252.7	9709.3	11254	5473.9	7210.6	24300
sp	Q13303	KCAB2_HUMAN_group_Voltage-gated potassium channel subunit beta-2 OS	Homo sapiens OX	KCNAB2	1146.2	7044.4	2986.4	2409.7	4118.6	2508.4	800.8	1620.9	1637.9	2530.5	2898.5	2033.8	1957.2	1416.6	1174.8
RRRRRsp	Q96C45	ULK4_HUMAN_group_REVERSED Serine_threonine-protein kinase ULK4 OS	Homo sapiens OX	ULK4	4217	5452	3224.1	6808.9	8007.4	3360.5	2036	1510	1816.7	2532.3	3207.5	4640.3	3278.1	3867.9	3901.4
sp	P12544	GRAA_HUMAN_group_Granzyme A OS	Homo sapiens OX	GZMA	0	0	0	1708	1688.3	2485.8	286.73	230.29	842.4	3535.2	6120.9	3004.1	123.3	538.44	764.37

## Sheet: Supplementary Table S3
Supplementary Table S3. List of proteins after removing serum contaminants normalized to the total sum values of sEV proteins.
Sample Name					Eos1_1	Eos1_2	Eos1_3	Neu1_1	Neu1_2	Neu1_3	Th1_1	Th1_2	Th1_3	Th2_1	Th2_2	Th2_3	Th17_1	Th17_2	Th17_3
Sample ID
Group					Eos1	Eos1	Eos1	Neu1	Neu1	Neu1	Th1	Th1	Th1	Th2	Th2	Th2	Th17	Th17	Th17
sp	P35579	MYH9_HUMAN_group_Myosin-9 OS	Homo sapiens OX	MYH9	0.00525972	0.00953982	0.0135362	0.00876605	0.00386888	0.00276967	0.00651276	0.01235	0.0128447	0.00243886	0.00340931	0.0101315	0.0053725	0.0192275	0.00790324
sp	P19338	NUCL_HUMAN_group_Nucleolin OS	Homo sapiens OX	NCL	0.0177531	0.0113186	0.0150103	0.00652046	0.0049402	0.00939101	0.0540085	0.0610604	0.0301213	0.0352052	0.0342845	0.0337103	0.0469653	0.0560998	0.0215196
sp	Q14764	MVP_HUMAN_group_Major vault protein OS	Homo sapiens OX	MVP	0.000697112	0.0055144	0.00469663	0.0153039	0.00809461	0.00370154	0.00751463	0.0137064	0.00921333	0.0133361	0.0131529	0.013419	0.00883102	0.0184971	0.0173233
sp	P36578	RL4_HUMAN_group_60S ribosomal protein L4 OS	Homo sapiens OX	RPL4	0.00623895	0.00540467	0.00480714	0.00244503	0.000716836	0.00347264	0.0173851	0.0128172	0.0148849	0.0108129	0.00997899	0.0177768	0.0193179	0.0126273	0.0156266
sp	P02788	TRFL_HUMAN_group_Lactotransferrin OS	Homo sapiens OX	LTF	0.0161665	0.0221156	0.0170397	0.254865	0.482199	0.457584	0.000746092	0.00126617	0.000849751	0.00135182	0.00146576	0.000844048	0.000691232	0.000984587	0.00137484
sp	P14618-2	KPYM_HUMAN_group_Isoform M1 of Pyruvate kinase PKM OS	Homo sapiens OX	PKM	0.0102051	0.013236	0.0130022	0.00439738	0.00241831	0.00465126	0.00616201	0.0125362	0.0134498	0.0082923	0.00940966	0.00993343	0.0113223	0.0132015	0.0133858
sp	P26038	MOES_HUMAN_group_Moesin OS	Homo sapiens OX	MSN	0.00165631	0	0.00420368	0.00111541	0.00170056	0.00102528	0.0010971	0.00135744	0.00145134	0.00162003	0.00203402	0.00197634	0.000787835	0.00154388	0.000584498
sp	P11142	HSP7C_HUMAN_group_Heat shock cognate 71 kDa protein OS	Homo sapiens OX	HSPA8	0.0018975	0.001821	0.00721624	0.00383969	0	0.00196885	0.0037302	0.00461412	0.00397549	0.00276089	0.00631366	0.00731888	0.00375993	0.00507645	0.00368624
sp	P08238	HS90B_HUMAN_group_Heat shock protein HSP 90-beta OS	Homo sapiens OX	HSP90AB1	0.0114106	0.00988984	0.00755684	0.00444761	0.0056166	0.00217426	0.00421128	0.00810116	0.00644377	0.00829699	0.00774529	0.00485888	0.00801522	0.00807938	0.00703977
sp	P12956	XRCC6_HUMAN_group_X-ray repair cross-complementing protein 6 OS	Homo sapiens OX	XRCC6	0.00440419	0.0112933	0.00647583	0.00253073	0.00165847	0.00254376	0.00729368	0.00813001	0.00330872	0.00309427	0.00465451	0.00558785	0.0060459	0.00586099	0.00386422
sp	Q02878	RL6_HUMAN_group_60S ribosomal protein L6 OS	Homo sapiens OX	RPL6	0.010181	0.00515471	0.00412396	0.00139118	0.002141	0.0021158	0.0279271	0.0176201	0.0240789	0.0210663	0.0222407	0.0248396	0.0224035	0.0236139	0.0268244
sp	P11940	PABP1_HUMAN_group_Polyadenylate-binding protein 1 OS	Homo sapiens OX	PABPC1	0.0047149	0.00349098	0.00577844	0.0029901	0.00127429	0.00297808	0.0112112	0.011822	0.0078445	0.00811811	0.0116076	0.0113433	0.00916212	0.0116713	0.00741207
sp	P23396	RS3_HUMAN_group_40S ribosomal protein S3 OS	Homo sapiens OX	RPS3	0.0297602	0.0348064	0.0273305	0.0106759	0.00626898	0.0129784	0.0189388	0.0149711	0.0299512	0.0267752	0.0280036	0.0265142	0.0267269	0.029437	0.0171725
sp	P13010	XRCC5_HUMAN_group_X-ray repair cross-complementing protein 5 OS	Homo sapiens OX	XRCC5	0.00853832	0.00379033	0.0026592	0.001809	0.00108938	0.00167913	0.00601768	0.0064282	0.00277168	0.0032759	0.00311474	0.00240441	0.00404216	0.00403634	0.00186935
sp	P61247	RS3A_HUMAN_group_40S ribosomal protein S3a OS	Homo sapiens OX	RPS3A	0.00435205	0.00190283	0.00197361	0.00225279	0.00283158	0.00251727	0.00952291	0.00760119	0.00682514	0.00684909	0.0079815	0.00953655	0.00740998	0.00980647	0.00625146
sp	P63261	ACTG_HUMAN_group_Actin, cytoplasmic 2 OS	Homo sapiens OX	ACTG1	0.0237198	0.0147008	0.0260959	0.0215181	0.0216384	0.0169013	0.0543654	0.0592907	0.0831647	0.0710333	0.062557	0.111651	0.0842528	0.0516129	0.0700033
sp	P06733	ENOA_HUMAN_group_Alpha-enolase OS	Homo sapiens OX	ENO1	0.00403847	0.00646142	0.00542205	0.0037687	0.00262353	0.00236484	0.00279918	0.00652845	0.0080651	0.00414134	0.00448172	0.00572156	0.00494908	0.00445809	0.00685128
sp	P62701	RS4X_HUMAN_group_40S ribosomal protein S4, X isoform OS	Homo sapiens OX	RPS4X	0.00575886	0.00237229	0.0054627	0.00171087	0.000892385	0.00144271	0.0103717	0.00657885	0.00632284	0.00580133	0.00515679	0.0053821	0.00513076	0.00666965	0.00514745
sp	P18124	RL7_HUMAN_group_60S ribosomal protein L7 OS	Homo sapiens OX	RPL7	0.0373675	0.0300653	0.0356242	0.0174178	0.00205861	0.011613	0.0255287	0.0182977	0.0221012	0.01772	0.0202331	0.0180491	0.0168492	0.0206816	0.0172818
sp	P68371	TBB4B_HUMAN_group_Tubulin beta-4B chain OS	Homo sapiens OX	TUBB4B	0	0	0.00102098	0.000847721	0	0.000436142	0.000719396	0.000454523	0.000957854	8.71843e-05	0.000188439	0.00114889	0.000679638	0.000157859	0.00083082
sp	P26373	RL13_HUMAN_group_60S ribosomal protein L13 OS	Homo sapiens OX	RPL13	0.00875409	0.0011724	0.00254234	0.00539305	0.00158952	0.00293163	0.019761	0.0124183	0.013803	0.00838346	0.0110178	0.0114207	0.0133175	0.0130898	0.0113364
sp	P63244	RACK1_HUMAN_group_Receptor of activated protein C kinase 1 OS	Homo sapiens OX	RACK1	0.0142019	0.0148701	0.0222103	0.00709505	0.00686852	0.00614763	0.0182845	0.0103895	0.0177544	0.0108575	0.0150484	0.017048	0.0120266	0.00989264	0.0100737
sp	P39019	RS19_HUMAN_group_40S ribosomal protein S19 OS	Homo sapiens OX	RPS19	0.0115756	0.0106405	0.00927842	0.00297011	0.00356918	0.00275518	0.0124479	0.008664	0.00619893	0.00965694	0.00929964	0.00941404	0.00954559	0.01121	0.0082055
sp	P62424	RL7A_HUMAN_group_60S ribosomal protein L7a OS	Homo sapiens OX	RPL7A	0.00491844	0.00398971	0.00496699	0.00197226	0.00099595	0.000928115	0.0271888	0.0220527	0.0202822	0.018635	0.025632	0.0230048	0.0243985	0.0285712	0.0195626
sp	P40429	RL13A_HUMAN_group_60S ribosomal protein L13a OS	Homo sapiens OX	RPL13A	0.00638351	0.00410241	0.00288586	0.00142803	0.00151907	0.00305986	0.0109894	0.00635484	0.00572498	0.00219149	0.00518663	0.00141851	0.00506097	0.00564214	0.00637006
sp	P04075	ALDOA_HUMAN_group_Fructose-bisphosphate aldolase A OS	Homo sapiens OX	ALDOA	0.00976496	0.00634909	0.0119744	0.00446529	0.0021807	0.00291609	0.00385948	0.008783	0.00919816	0.00686604	0.00767649	0.0073678	0.00667962	0.00534328	0.0105599
sp	P39023	RL3_HUMAN_group_60S ribosomal protein L3 OS	Homo sapiens OX	RPL3	0.00161445	0.00130043	0.00323389	0.000570341	0.000345112	0.00112961	0.0102608	0.00753665	0.00637544	0.0053484	0.00354676	0.00936696	0.00839829	0.0061045	0.00886262
sp	P61254	RL26_HUMAN_group_60S ribosomal protein L26 OS	Homo sapiens OX	RPL26	0.00390972	0.00429212	0.00290516	0.000756995	0.00100974	0.00214141	0.00601943	0.00696864	0.00716498	0.00389054	0.00555053	0.00524825	0.0065468	0.00623155	0.00592373
sp	P04406	G3P_HUMAN_group_Glyceraldehyde-3-phosphate dehydrogenase OS	Homo sapiens OX	GAPDH	0.0113753	0.0194341	0.0186997	0.0318232	0.0217025	0.0146552	0.0130887	0.0300612	0.0469045	0.0223283	0.036122	0.035158	0.0240732	0.0281115	0.0352764
sp	O60506	HNRPQ_HUMAN_group_Heterogeneous nuclear ribonucleoprotein Q OS	Homo sapiens OX	SYNCRIP	0.00464801	0.00324622	0.00271513	0.00229913	0.000529347	0.0011664	0.00763936	0.0070098	0.00428781	0.00284152	0.00574004	0.00638317	0.00569888	0.00631169	0.00473696
sp	P46781	RS9_HUMAN_group_40S ribosomal protein S9 OS	Homo sapiens OX	RPS9	0.00197504	0.0141946	0.0173065	0.00056701	0	0.00175914	0.0104599	0.00619327	0.00605701	0.00542811	0.0077398	0.00678686	0.00861735	0.00748113	0.00809741
sp	P00338	LDHA_HUMAN_group_L-lactate dehydrogenase A chain OS	Homo sapiens OX	LDHA	0	0.000897591	0.00404345	0.00171418	0.00188668	0.00317396	0.00346342	0.00709156	0.00967551	0.00672747	0.00782559	0.00434885	0.00513265	0.00625004	0.00999721
sp	P62750	RL23A_HUMAN_group_60S ribosomal protein L23a OS	Homo sapiens OX	RPL23A	0.00445562	0.00568885	0.00463585	0.000617908	0.00065539	0.0020395	0.0084194	0.00572746	0.00285816	0.00206036	0.00431885	0.00227708	0.0051479	0.00568744	0.00625464
sp	Q8NC51	PAIRB_HUMAN_group_Plasminogen activator inhibitor 1 RNA-binding protein OS	Homo sapiens OX	SERBP1	0	0	0	0	0.000622002	0.00114427	0.0046495	0.00304728	0.00261304	0.00188068	0.00244329	0.00458153	0.00407969	0.00302665	0.00153262
sp	P62917	RL8_HUMAN_group_60S ribosomal protein L8 OS	Homo sapiens OX	RPL8	0.00371949	0	0.00184668	0.000336018	0.000516049	0.00183161	0.00804294	0.00589393	0.00855408	0.00634497	0.00687723	0.0065288	0.00589513	0.00706634	0.00732238
sp	P00558	PGK1_HUMAN_group_Phosphoglycerate kinase 1 OS	Homo sapiens OX	PGK1	0.00949669	0.00350351	0.00953969	0.00322255	0.00187369	0.00546056	0.00162591	0.00470176	0.00417326	0.00212564	0.00306549	0.00253075	0.00312445	0.00226959	0.00471011
sp	P05164	PERM_HUMAN_group_Myeloperoxidase OS	Homo sapiens OX	MPO	0.00210328	0.0009471	0.00429643	0.0343015	0.0942085	0.0493404	4.96263e-05	0.000158419	0.000247155	0.000106864	0.000166905	0.000240243	0.000105498	0.000191645	0.000225686
sp	P14868	SYDC_HUMAN_group_Aspartate--tRNA ligase, cytoplasmic OS	Homo sapiens OX	DARS1	0.00661294	0.00363601	0.00342029	0.00372821	0.00119595	0.00201	0.00162041	0.00132816	0.00112214	0.00083767	0.000524485	0.00192926	0.00203006	0.00171502	0.00148806
sp	P22626	ROA2_HUMAN_group_Heterogeneous nuclear ribonucleoproteins A2_B1 OS	Homo sapiens OX	HNRNPA2B1	0.00518096	0.00373045	0.00339803	0.00321205	0.0014824	0.00149489	0.0107888	0.00432108	0.00318113	0.00137266	0.00257378	0.00526186	0.010112	0.00336103	0.00234738
sp	P62241	RS8_HUMAN_group_40S ribosomal protein S8 OS	Homo sapiens OX	RPS8	0.0106029	0.00944273	0.00809597	0.00365722	0.00268189	0.00306869	0.0112576	0.00861933	0.0113314	0.00645983	0.00830445	0.00676999	0.00735383	0.0084675	0.00649684
sp	P08133	ANXA6_HUMAN_group_Annexin A6 OS	Homo sapiens OX	ANXA6	0.00560818	0.0354964	0.00580962	0.0184929	0.0135573	0.0201035	0.00103766	0.00266856	0.00198583	0.00358087	0.00256093	0.00447093	0.00189346	0.0043746	0.00367199
sp	P15880	RS2_HUMAN_group_40S ribosomal protein S2 OS	Homo sapiens OX	RPS2	0.0214219	0.00702942	0.00435761	0.00216288	0.00334038	0.00124173	0.0130136	0.00934864	0.0133762	0.0106943	0.0121412	0.0134037	0.0106899	0.0119727	0.00983155
sp	Q5VTE0	EF1A3_HUMAN_group_Putative elongation factor 1-alpha-like 3 OS	Homo sapiens OX	EEF1A1P5	0.0277252	0.00816689	0.00559136	0.0024548	0.00270457	0.00271968	0.0102202	0.012324	0.0109057	0.00944038	0.00706219	0.0175301	0.0226478	0.0103612	0.0158868
sp	Q12906-7	ILF3_HUMAN_group_Isoform 7 of Interleukin enhancer-binding factor 3 OS	Homo sapiens OX	ILF3	0.00525648	0.00224296	0.00532259	0.00202252	0.00105092	0.000436142	0.00171714	0.00176103	0.000676702	0.00131265	0.00143457	0.0012425	0.00146207	0.00154898	0.000580208
sp	P67809	YBOX1_HUMAN_group_Y-box-binding protein 1 OS	Homo sapiens OX	YBX1	0.00363534	0.0029045	0.00245283	0.00270537	0.00105996	0.00262183	0.00328586	0.00312527	0.00363253	0.00258086	0.00289525	0.00483435	0.00415217	0.00230055	0.00250861
sp	P62906	RL10A_HUMAN_group_60S ribosomal protein L10a OS	Homo sapiens OX	RPL10A	0.00202495	0.0021503	0.000758881	0.000801282	0	0.000710971	0.0197207	0.0200926	0.020329	0.0182731	0.0205624	0.0179654	0.0171273	0.0213718	0.0160168
sp	P62805	H4_HUMAN_group_Histone H4 OS	Homo sapiens OX	H4C1	0.0328651	0.0469868	0.0564622	0.0278917	0.0209384	0.0238621	0.109569	0.122283	0.09257	0.231449	0.139081	0.0944027	0.11283	0.109273	0.1388
sp	P05388	RLA0_HUMAN_group_60S acidic ribosomal protein P0 OS	Homo sapiens OX	RPLP0	0.00273346	0.0049557	0.00116445	0.00313465	0.00107558	0.030256	0.00653427	0.00570492	0.0071077	0.0067435	0.00602792	0.007799	0.00739878	0.00716713	0.00689999
sp	P07814	SYEP_HUMAN_group_Bifunctional glutamate_proline--tRNA ligase OS	Homo sapiens OX	EPRS1	0.00185065	0.00775066	0.00460428	0.00228731	0.000660569	0.00274264	0.00268704	0.00221437	0.00181698	0.00230235	0.00212008	0.00409815	0.00384874	0.00381173	0.00279938
sp	Q99879	H2B1M_HUMAN_group_Histone H2B type 1-M OS	Homo sapiens OX	H2BC14	0.00339889	0.00391346	0.00289242	0.00204179	0.000709866	0.000846266	0.0103203	0.0139343	0.00984791	0.016553	0.0134839	0.0058998	0.00951522	0.00813192	0.0198325
sp	P09651	ROA1_HUMAN_group_Heterogeneous nuclear ribonucleoprotein A1 OS	Homo sapiens OX	HNRNPA1	0.00243444	0	0.00214715	0.0016163	0	0.000420722	0.00331227	0.000834044	0.000420176	0.000844759	0.00095649	0.00110118	0.00185621	0.00120979	0.000243872
sp	Q00839-2	HNRPU_HUMAN_group_Isoform 2 of Heterogeneous nuclear ribonucleoprotein U OS	Homo sapiens OX	HNRNPU	0.00286264	0.00373528	0.0105785	0.002081	0.00184608	0.000932106	0.00487831	0.00455503	0.0044863	0.00164602	0.00282766	0.00378209	0.00385779	0.00339721	0.00214255
sp	P61313	RL15_HUMAN_group_60S ribosomal protein L15 OS	Homo sapiens OX	RPL15	0.00507523	0.00340409	0.00358973	0.00173581	0.00141718	0.00125752	0.0100566	0.00685985	0.00612705	0.00437485	0.00615212	0.00445349	0.00613256	0.00573649	0.00744182
sp	P46777	RL5_HUMAN_group_60S ribosomal protein L5 OS	Homo sapiens OX	RPL5	0	0.00229585	0.000880954	0.00172525	0.000862953	0.00178763	0.00250458	0.00102294	0.000929216	0.00134059	0.00132949	0.00147013	0.000717067	0.00158596	0.00201909
sp	P13639	EF2_HUMAN_group_Elongation factor 2 OS	Homo sapiens OX	EEF2	0.012434	0.0070562	0.00625639	0.00690489	0.00311247	0.00552944	0.00298024	0.00433984	0.00417695	0.00435962	0.00429462	0.00558643	0.00553596	0.00441829	0.00468077
sp	P60174	TPIS_HUMAN_group_Triosephosphate isomerase OS	Homo sapiens OX	TPI1	0.00645759	0.00509296	0.00532456	0.00287195	0.00269457	0.00203596	0.00303919	0.00881115	0.00759923	0.00498491	0.00724903	0.00384888	0.00400019	0.00599608	0.00498511
sp	Q07020	RL18_HUMAN_group_60S ribosomal protein L18 OS	Homo sapiens OX	RPL18	0.00599009	0.00261585	0.00594578	0.00235917	0.000966219	0.00312645	0.0111322	0.00746749	0.0093999	0.00521441	0.00848941	0.00562344	0.00709117	0.00642882	0.0101324
sp	P62753	RS6_HUMAN_group_40S ribosomal protein S6 OS	Homo sapiens OX	RPS6	0.0100821	0.00819851	0.00295675	0.00232978	0.000774925	0.00557837	0.00868601	0.00476112	0.0047612	0.00384748	0.00437733	0.00426448	0.00522227	0.00476473	0.00433796
sp	P55072	TERA_HUMAN_group_Transitional endoplasmic reticulum ATPase OS	Homo sapiens OX	VCP	0.0123603	0.0167984	0.00391068	0.00566215	0.00378888	0.00119206	0.000872467	0.00218917	0.00213214	0.0012547	0.002581	0.00259754	0.00233376	0.00290362	0.0022815
sp	P16401	H15_HUMAN_group_Histone H1.5 OS	Homo sapiens OX	H1-5	0.000869331	0.00194062	0.0041058	0.000837418	0.000821968	0	0.0117264	0.0189473	0.0214391	0.0319287	0.0278403	0.0149962	0.013877	0.0200531	0.021341
sp	P07900	HS90A_HUMAN_group_Heat shock protein HSP 90-alpha OS	Homo sapiens OX	HSP90AA1	0.00393741	0.000947472	0.00690523	0.000431049	0.00203026	0.00123811	0.00271014	0.00681897	0.0047276	0.00548811	0.00598188	0.00637977	0.00609908	0.00562793	0.00481848
sp	P07910	HNRPC_HUMAN_group_Heterogeneous nuclear ribonucleoproteins C1_C2 OS	Homo sapiens OX	HNRNPC	0.00277406	0.000947472	0.00284573	0.000617934	0.000434827	0.0013925	0.00266588	0.00262208	0.00231134	0.000967858	0.00219663	0.00296266	0.00347553	0.00191819	0.00153318
sp	P07195	LDHB_HUMAN_group_L-lactate dehydrogenase B chain OS	Homo sapiens OX	LDHB	0.0101393	0.00288274	0.00237413	0.00288989	0.00238876	0.00185298	0.00220789	0.00479319	0.00792616	0.00615211	0.00527403	0.00647733	0.00476443	0.00443652	0.00587321
sp	P62263	RS14_HUMAN_group_40S ribosomal protein S14 OS	Homo sapiens OX	RPS14	0.00247569	0.00310101	0.00690879	0.00142949	0.000667151	0.00173222	0.00698107	0.00423343	0.0026757	0.00233212	0.00362144	0.00463031	0.00585019	0.00379913	0.00324171
sp	P62249	RS16_HUMAN_group_40S ribosomal protein S16 OS	Homo sapiens OX	RPS16	0.00265025	0.0032704	0.00105801	0.00530771	0.000295069	0.000752195	0.00420743	0.00308984	0.00332092	0.00196302	0.0022677	0.00208977	0.002978	0.00254406	0.00314607
sp	Q9UQ80	PA2G4_HUMAN_group_Proliferation-associated protein 2G4 OS	Homo sapiens OX	PA2G4	0.00223392	0.00135481	0	0.000568496	0.000376142	0.000436142	0.000942022	0.000492255	0.000946469	0.000347562	0.0004236	0.00091235	0.000832526	0.000454963	0.000564859
sp	P09874	PARP1_HUMAN_group_Poly [ADP-ribose] polymerase 1 OS	Homo sapiens OX	PARP1	0.002594	0.00191879	0.00899977	0.00389095	0.00288457	0.00601675	0.00187463	0.00333696	0.00168413	0.00170248	0.00182417	0.00316316	0.00239922	0.00305533	0.00170105
sp	P62888	RL30_HUMAN_group_60S ribosomal protein L30 OS	Homo sapiens OX	RPL30	0.000414887	0.00102644	0	0	0.000345112	0.000472491	0.00173391	0.00103582	0.00110107	0.000600816	0.00101717	0.00102444	0.00163026	0.000994678	0.00129207
sp	P61353	RL27_HUMAN_group_60S ribosomal protein L27 OS	Homo sapiens OX	RPL27	0.00356881	0.00325813	0.00293832	0.00128318	0.00161086	0.00143081	0.0116486	0.00854093	0.00744938	0.00623835	0.0078826	0.00650143	0.00866797	0.00838776	0.0117857
sp	P62269	RS18_HUMAN_group_40S ribosomal protein S18 OS	Homo sapiens OX	RPS18	0.00276928	0.00293902	0.00407305	0.00285171	0.00149609	0.00155734	0.00370133	0.00333136	0.00390091	0.00336316	0.00313615	0.00313225	0.00383821	0.00351609	0.00188762
sp	P13796	PLSL_HUMAN_group_Plastin-2 OS	Homo sapiens OX	LCP1	0.00524533	0.00413738	0.00326582	0.00631594	0.00361127	0.00344756	0.00122421	0.00315243	0.00281322	0.0030299	0.00395482	0.00372169	0.00235117	0.00303724	0.00287537
sp	P46783	RS10_HUMAN_group_40S ribosomal protein S10 OS	Homo sapiens OX	RPS10	0.00274619	0.00290182	0.00117814	0.000618139	0.00120789	0	0.00325769	0.00319905	0.00334771	0.00107992	0.00240354	0.0026327	0.00318695	0.00303081	0.00216704
sp	Q9Y5B9	SP16H_HUMAN_group_FACT complex subunit SPT16 OS	Homo sapiens OX	SUPT16H	0.00952941	0.00383534	0.00820332	0.00178837	0.00167146	0.00221859	0.00114829	0.00186603	0.000678658	0.000727763	0.000997203	0.00121331	0.000920991	0.00102261	0.00124986
sp	Q71DI3	H32_HUMAN_group_Histone H3.2 OS	Homo sapiens OX	H3C15	0.00237522	0.00237895	0.00227305	0.00132014	0.000801417	0.00102257	0.00044345	0.000618865	0.0115169	0.0214648	0.0171228	0.00732285	0.0128716	0.0112918	0.0182561
sp	P27635	RL10_HUMAN_group_60S ribosomal protein L10 OS	Homo sapiens OX	RPL10	0	0.000947472	0	0.000457908	0.000604674	0	0.00148034	0.00104845	0.000919504	0.000550071	0.00132302	0.000820992	0.00120896	0.00102198	0.00108221
sp	Q9BTM1	H2AJ_HUMAN_group_Histone H2A.J OS	Homo sapiens OX	H2AJ	0	0.00229072	0.00226303	0.0016895	0.000345112	0.000677289	0.00936739	0.0141744	0.00965921	0.0190725	0.0129656	0.00608087	0.00907331	0.00973825	0.0136567
sp	P27816	MAP4_HUMAN_group_Microtubule-associated protein 4 OS	Homo sapiens OX	MAP4	0.00226485	0.00321501	0.00240665	0.00195445	0.00143131	0.000654204	0.000709985	0.000335166	0.000636948	0.000777626	0.000572398	0.000788563	0.000654275	0.000493131	0.000493252
sp	P26599	PTBP1_HUMAN_group_Polypyrimidine tract-binding protein 1 OS	Homo sapiens OX	PTBP1	0.00158079	0.00142121	0.00126947	0.00121103	0.00142679	0.000309766	0.00187306	0.00108337	0.000437983	0.000314969	0.000590011	0.000998646	0.00146153	0.000779017	0.000531201
sp	P10144	GRAB_HUMAN_group_Granzyme B OS	Homo sapiens OX	GZMB	0.00101969	0.00218117	0.00117866	0.00109365	0.000715866	0.000659361	0.0043598	0.00225763	0.0152832	0.00142534	0.00194261	0.000759254	0.000622677	0.00177493	0.00915215
sp	P52272	HNRPM_HUMAN_group_Heterogeneous nuclear ribonucleoprotein M OS	Homo sapiens OX	HNRNPM	0	0	0	0	0	0	0.000139285	3.17679e-05	0.000164713	7.39685e-05	9.72992e-05	4.93332e-05	0.000123499	0.000188737	7.18938e-05
sp	Q08945	SSRP1_HUMAN_group_FACT complex subunit SSRP1 OS	Homo sapiens OX	SSRP1	0.00104497	0.00423111	0.00178393	0.00167484	0.000849744	0.000848174	0.000907524	0.000757585	0.000720042	0.000451571	0.000389847	0.000588108	0.00033797	0.000781751	0.000241533
sp	P84098	RL19_HUMAN_group_60S ribosomal protein L19 OS	Homo sapiens OX	RPL19	0.00248979	0.00353703	0.00582461	0.00248201	0.00147636	0.00200011	0.00974386	0.00842822	0.0089716	0.00763208	0.00796772	0.00848883	0.00934502	0.00971614	0.00783072
sp	P62851	RS25_HUMAN_group_40S ribosomal protein S25 OS	Homo sapiens OX	RPS25	0.00867245	0.00518335	0.00509999	0.00382073	0.00200936	0.00210237	0.0187131	0.0193002	0.0169718	0.0138331	0.0183206	0.0184347	0.0203303	0.0196684	0.0174216
sp	Q7Z2W4	ZCCHV_HUMAN_group_Zinc finger CCCH-type antiviral protein 1 OS	Homo sapiens OX	ZC3HAV1	0.00598434	0.00294009	0.00647662	0.0025506	0.00390962	0.00110304	0.00125248	0.000722261	0.000533425	0.000399257	0.000755832	0.000786692	0.000903767	0.000634895	0.000677792
sp	P50991	TCPD_HUMAN_group_T-complex protein 1 subunit delta OS	Homo sapiens OX	CCT4	0	0.000596224	0	0	0	0	0.00171185	0.00143145	0.000904802	0.0013809	0.00068945	0.00178704	0.00260223	0.000917967	0.000999846
sp	P62277	RS13_HUMAN_group_40S ribosomal protein S13 OS	Homo sapiens OX	RPS13	0.00708152	0.00143784	0.00392875	0	0.000426141	0.000683947	0.00468851	0.00320437	0.00185809	0.0014353	0.0022602	0.00186602	0.00298799	0.003017	0.00221354
sp	P41091	IF2G_HUMAN_group_Eukaryotic translation initiation factor 2 subunit 3 OS	Homo sapiens OX	EIF2S3	0.00256229	0.00114718	0.00899583	0.00213897	0	0.00275536	0.00120504	0.000725285	0.00110069	0.000409839	0.000377026	0.000656311	0.00104489	0.00119288	0.000578658
sp	P62280	RS11_HUMAN_group_40S ribosomal protein S11 OS	Homo sapiens OX	RPS11	0.00123304	0.00818065	0.00706784	0.00176961	0.000868923	0.00109969	0.00497575	0.004711	0.00466834	0.00198753	0.00404676	0.0033533	0.0042642	0.00426551	0.00398947
sp	P62913	RL11_HUMAN_group_60S ribosomal protein L11 OS	Homo sapiens OX	RPL11	0.0124225	0.00990769	0.012064	0.000877143	0	0.000436142	0.00644733	0.00483561	0.00484584	0.00258327	0.00432434	0.00270006	0.00426771	0.00454025	0.00609673
sp	P50914	RL14_HUMAN_group_60S ribosomal protein L14 OS	Homo sapiens OX	RPL14	0.00103641	0.00208506	0.00300829	0.000570393	0.000411514	0.000601852	0.0012857	0.00648897	0.000899429	0.000616414	0.00595498	0.000348815	0.000754091	0.00767304	0.000720184
sp	P46779	RL28_HUMAN_group_60S ribosomal protein L28 OS	Homo sapiens OX	RPL28	0.00167379	0.00153001	0.00398227	0.00467058	0.00105477	0.000758413	0.00225495	0.00142921	0.00157483	0.000942698	0.00146455	0.0013403	0.0014915	0.00115524	0.00172887
sp	P42766	RL35_HUMAN_group_60S ribosomal protein L35 OS	Homo sapiens OX	RPL35	0	0	0.0010884	0	0	0	0.00140725	0.000645971	0.000393239	0.000582195	0.000611678	0.000776411	0.000863004	0.000532854	0.0013013
sp	P06744	G6PI_HUMAN_group_Glucose-6-phosphate isomerase OS	Homo sapiens OX	GPI	0.00104497	0.00142121	0.00410778	0.00255067	0.00108768	0.00154828	0.000756676	0.00176663	0.00221522	0.000962075	0.00157122	0.00173528	0.00137798	0.00119782	0.00244315
sp	P31146	COR1A_HUMAN_group_Coronin-1A OS	Homo sapiens OX	CORO1A	0	0.00142121	0	0	0	0	0.000439706	0.00116194	0.00143178	0.000958651	0.00134183	0.00240498	0.00084458	0.00112935	0.00124049
sp	Q86YV0	RASL3_HUMAN_group_RAS protein activator like-3 OS	Homo sapiens OX	RASAL3	0.00396151	0.00436651	0.00344528	0.00242394	0.000812267	0.00110769	0.000643141	0.000840092	0.000567181	0.000509897	0.000638124	0.00053546	0.000743522	0.000736775	0.000241879
sp	P30050	RL12_HUMAN_group_60S ribosomal protein L12 OS	Homo sapiens OX	RPL12	0.00413736	0.00569443	0.00234674	0.00137695	0.0004322	0.00124719	0.00384933	0.00377939	0.00332971	0.00333465	0.00303243	0.00316018	0.00337052	0.00354892	0.00305944
sp	P07737	PROF1_HUMAN_group_Profilin-1 OS	Homo sapiens OX	PFN1	0.0295455	0.00462205	0.0158209	0.011649	0.00402052	0.0134301	0.00100393	0.00246849	0.00229518	0.00438687	0.00334038	0.00257258	0.00256875	0.00344439	0.00447027
sp	P50990	TCPQ_HUMAN_group_T-complex protein 1 subunit theta OS	Homo sapiens OX	CCT8	0.0182037	0.0147198	0.015517	0.00735493	0.00172504	0.00176944	0.0021904	0.00162186	0.00104907	0.00165221	0.00155824	0.00262306	0.00378058	0.00185212	0.00208234
sp	P31943	HNRH1_HUMAN_group_Heterogeneous nuclear ribonucleoprotein H OS	Homo sapiens OX	HNRNPH1	0.000857068	0	0	0.00111421	0.000345112	0.000436142	0.000564349	0.000532088	0.000214391	0.000135823	0.000142253	0.000306489	0.000520324	0.000132523	0.000192858
sp	P62987	RL40_HUMAN_group_Ubiquitin-60S ribosomal protein L40 OS	Homo sapiens OX	UBA52	0.00530359	0.00940368	0.00356135	0.0133728	0.00662628	0.0101805	0.00190157	0.00294536	0.00500023	0.00361019	0.00424792	0.00387454	0.00232458	0.00272619	0.00356888
sp	P07355	ANXA2_HUMAN_group_Annexin A2 OS	Homo sapiens OX	ANXA2	0.0037443	0.00741849	0.00839158	0.00376101	0.000999024	0.000961673	0.00117702	0.00192287	0.00146056	0.00121886	0.00175765	0.00208949	0.000932126	0.00246579	0.0016886
sp	Q15046	SYK_HUMAN_group_Lysine--tRNA ligase OS	Homo sapiens OX	KARS1	0.0010427	0.000676606	0.0011388	0.000955644	0.00247547	0.00237561	0.000750325	0.000504338	0.000474844	0.000668258	0.000414634	0.000450893	0.000395942	0.000439296	0.000393951
sp	Q92841	DDX17_HUMAN_group_Probable ATP-dependent RNA helicase DDX17 OS	Homo sapiens OX	DDX17	0.00191498	0.00317622	0.00117866	0.00116918	0.000139761	0.00108992	0.000966706	0.000758285	0.000573193	0.000238629	0.000555361	0.000794504	0.000572628	0.000314888	0.000328447
sp	Q14103	HNRPD_HUMAN_group_Heterogeneous nuclear ribonucleoprotein D0 OS	Homo sapiens OX	HNRNPD	0	0	0	0	0	0	6.69312e-05	8.48059e-05	7.11323e-05	0	0	0	4.56075e-05	8.8004e-05	0
sp	O00139	KIF2A_HUMAN_group_Kinesin-like protein KIF2A OS	Homo sapiens OX	KIF2A	0	0.000709711	0.00117846	0	0.000345112	0.000871329	0.000581598	0.000477891	0.000685081	0.000663906	0.000587521	0.000973875	0.000385995	0.000300722	0.000669779
sp	P18621	RL17_HUMAN_group_60S ribosomal protein L17 OS	Homo sapiens OX	RPL17	0	0.00582499	0.000887229	0.00171228	0.000703941	0.000654204	0.00369958	0.00280773	0.00201248	0.00230532	0.0030596	0.0022914	0.00361321	0.00303402	0.00279163
sp	P08865	RSSA_HUMAN_group_40S ribosomal protein SA OS	Homo sapiens OX	RPSA	0.00236702	0.00197194	0.00641544	0.000853257	0.000318531	0	0.00811239	0.00742926	0.0067751	0.00720812	0.0080416	0.0121351	0.00788294	0.00772504	0.00815582
sp	Q07955	SRSF1_HUMAN_group_Serine_arginine-rich splicing factor 1 OS	Homo sapiens OX	SRSF1	0.015855	0.00561669	0.0206699	0.00173793	0.000361082	0.00840597	0.00197767	0.00110994	0.00148537	0.000946958	0.00154218	0.00156896	0.00114245	0.0015471	0.0010249
sp	P63104	1433Z_HUMAN_group_14-3-3 protein zeta_delta OS	Homo sapiens OX	YWHAZ	0.00226438	0.00244627	0.00445509	0.000559142	0.00157624	0.000659732	0.000718522	0.00177447	0.00312867	0.0014684	0.00329809	0.00253827	0.00162904	0.00202782	0.00127577
sp	P05387	RLA2_HUMAN_group_60S acidic ribosomal protein P2 OS	Homo sapiens OX	RPLP2	0	0.0013335	0.0023632	0.000486049	0.000463811	0.0019941	0.00475008	0.00238168	0.0023482	0.00222665	0.0028112	0.00224504	0.00398116	0.00295469	0.00105716
sp	P02786	TFR1_HUMAN_group_Transferrin receptor protein 1 OS	Homo sapiens OX	TFRC	0.00736274	0	0.00163924	0.000570393	0.000290725	0.0008983	0.000739427	0.00204748	0.0022277	0.00131059	0.00125774	0.00187651	0.0007422	0.00162376	0.00193024
sp	P83731	RL24_HUMAN_group_60S ribosomal protein L24 OS	Homo sapiens OX	RPL24	0.00104497	0.000924559	0.000453126	0	0	0.000436142	0.00209138	0.00155745	0.00146679	0.000976837	0.00137823	0.00102447	0.00160286	0.00113504	0.0013538
sp	O95793	STAU1_HUMAN_group_Double-stranded RNA-binding protein Staufen homolog 1 OS	Homo sapiens OX	STAU1	0.000711604	0	0.00134509	0	0.000212354	0.000341276	0.000843165	0.000584269	0.000543122	0.000630637	0.000491334	0.000826366	0.000438001	0.000461382	0.000746452
sp	P47914	RL29_HUMAN_group_60S ribosomal protein L29 OS	Homo sapiens OX	RPL29	0	0.000947472	0.00173183	0.00118869	0.000750015	0.000706644	0.0071756	0.00603604	0.00537366	0.0040732	0.0040572	0.00415515	0.00521471	0.00554417	0.005791
sp	Q13310	PABP4_HUMAN_group_Polyadenylate-binding protein 4 OS	Homo sapiens OX	PABPC4	0.00276356	0.00546269	0.00309477	0.00209994	0.00130154	0.00135629	0.00129459	0.00136449	0.000703667	0.000826481	0.00149654	0.00166141	0.000875422	0.00157095	0.0010224
sp	P18669	PGAM1_HUMAN_group_Phosphoglycerate mutase 1 OS	Homo sapiens OX	PGAM1	0	0	0	0	0.000598227	0	0.000236341	0.00047285	0.000488525	0.000318932	0.000476412	0.000253274	0.000388249	0.000336599	0.000500186
sp	O75533	SF3B1_HUMAN_group_Splicing factor 3B subunit 1 OS	Homo sapiens OX	SF3B1	0.00301317	0.00285041	0.0030746	0.00182151	0.00131893	0.00154127	0.00136124	0.00144055	0.00103627	0.000969496	0.000878411	0.00158895	0.00115211	0.0013061	0.000610725
sp	P41252	SYIC_HUMAN_group_Isoleucine--tRNA ligase, cytoplasmic OS	Homo sapiens OX	IARS1	0	0.00188542	0.00210595	0.000566933	0.000190444	0.000712914	0.0011199	0.000997322	0.000425067	0.000292225	0.00110016	0.00161518	0.00141875	0.0011241	0.000784664
sp	P60660	MYL6_HUMAN_group_Myosin light polypeptide 6 OS	Homo sapiens OX	MYL6	0.000946325	0.00205954	0.00435919	0.00199637	0.00129535	0.000436142	0.00180361	0.00321683	0.00198625	0.00103852	0.00300044	0.00172394	0.00120934	0.0033877	0.00201674
sp	Q9P2J5	SYLC_HUMAN_group_Leucine--tRNA ligase, cytoplasmic OS	Homo sapiens OX	LARS1	0.00106144	0.00108532	0.00105173	0.000959975	0.000472931	0.000229543	0.00122033	0.000821401	0.000694239	0.000893682	0.000912445	0.00161065	0.00141173	0.00135626	0.00113505
sp	P46778	RL21_HUMAN_group_60S ribosomal protein L21 OS	Homo sapiens OX	RPL21	0.00505833	0.00496686	0.00596196	0.00266	0.00164191	0.000616247	0.0021108	0.00124873	0.00132064	0.000577018	0.000623764	0.000368213	0.00099759	0.00114329	0.0015484
sp	P28838	AMPL_HUMAN_group_Cytosol aminopeptidase OS	Homo sapiens OX	LAP3	0.00148999	0.000812151	0	0.000617934	0.000345112	0	0.000809892	0.00165182	0.00292452	0.00130028	0.0012789	0.00147878	0.0010173	0.000767747	0.00210241
sp	P62244	RS15A_HUMAN_group_40S ribosomal protein S15a OS	Homo sapiens OX	RPS15A	0.00098189	0.00174846	0.00274461	0	0	0	0.00127341	0.00066357	0.00130555	0.000450758	0.000608988	0.000491801	0.000726326	0.000710588	0.000273475
sp	P20042	IF2B_HUMAN_group_Eukaryotic translation initiation factor 2 subunit 2 OS	Homo sapiens OX	EIF2S2	0.0011275	0.00345066	0.00361941	0.00114079	0.00102981	0.000847697	0.00157348	0.00093128	0.00116277	0.000799912	0.000845983	0.00116898	0.00116218	0.000737392	0.000799112
sp	Q99832	TCPH_HUMAN_group_T-complex protein 1 subunit eta OS	Homo sapiens OX	CCT7	0	0	0.00865443	0	0.000374291	0	0.00129547	0.000471086	0.00115637	0.00192843	0.00129828	0.00188445	0.00269793	0.00171288	0.00145664
sp	P46776	RL27A_HUMAN_group_60S ribosomal protein L27a OS	Homo sapiens OX	RPL27A	0.00190387	0.00127599	0.00118178	0	0.000215622	0.000437484	0.00983238	0.0060814	0.00686172	0.00479446	0.00533051	0.00597778	0.00800172	0.00624066	0.00673544
sp	P78371	TCPB_HUMAN_group_T-complex protein 1 subunit beta OS	Homo sapiens OX	CCT2	0.00657806	0.00209313	0.00158648	0.00108873	0.00135714	0.000421376	0.00144632	0.000888745	0.00136321	0.00104213	0.000318835	0.000928458	0.00185486	0.000724338	0.00118389
sp	P05109	S10A8_HUMAN_group_Protein S100-A8 OS	Homo sapiens OX	S100A8	0.0168393	0.0209372	0.0201036	0.0309749	0.0123538	0.00645584	0.000115069	0.000232708	0.00010709	0.000136705	0.000171764	0.000234812	9.7077e-05	0.000104205	0.0010221
sp	Q08211	DHX9_HUMAN_group_ATP-dependent RNA helicase A OS	Homo sapiens OX	DHX9	0.00847754	0.00885279	0.0011324	0.00366644	0.00197235	0.000436142	0.00106649	0.00110717	0.00105803	0.000647037	0.000415383	0.00136938	0.00108489	0.000849028	0.000704849
sp	P62829	RL23_HUMAN_group_60S ribosomal protein L23 OS	Homo sapiens OX	RPL23	0.00101562	0.00197391	0	0.00131163	0.00088137	0	0.00362034	0.00217503	0.00204679	0.000992011	0.00141115	0.00242242	0.00270548	0.00174343	0.00168777
sp	P19105	ML12A_HUMAN_group_Myosin regulatory light chain 12A OS	Homo sapiens OX	MYL12A	0.00313986	0.00299265	0.00330505	0.00272715	0.00068312	0.00199022	0.00179276	0.0033154	0.00215029	0.000730168	0.00425434	0.00103266	0.00131739	0.00411742	0.00248688
sp	P49207	RL34_HUMAN_group_60S ribosomal protein L34 OS	Homo sapiens OX	RPL34	0.0025725	0.028073	0.00117866	0.00166182	0.00057869	0.000626685	0.00775604	0.00589463	0.00582323	0.00498227	0.00523816	0.00416324	0.00611596	0.0060257	0.00659814
sp	P60866	RS20_HUMAN_group_40S ribosomal protein S20 OS	Homo sapiens OX	RPS20	0.00440204	0.000802963	0	0.000851591	0.000345112	0.00150008	0.00249461	0.00107608	0.00086373	0.000794083	0.0012651	0	0.00131344	0.00137931	0.00118725
sp	O00571	DDX3X_HUMAN_group_ATP-dependent RNA helicase DDX3X OS	Homo sapiens OX	DDX3X	0.000748357	0.00283784	0.00325421	0.000619549	0.000708702	0.000598037	0.00163838	0.000930272	0.00102269	0.00059367	0.000867544	0.000871442	0.00121386	0.0013962	0.000581689
sp	Q5IFJ7	RL9_MACFA_group_60S ribosomal protein L9 OS	Macaca fascicularis OX	RPL9	0.00112156	0.000768184	0.00171727	0.000855589	0.000517661	0.000401435	0.000699908	0.000506368	0.000302489	0.000183567	0.000403124	0.000200781	0.000159611	0.000354396	0.000300269
sp	Q12905	ILF2_HUMAN_group_Interleukin enhancer-binding factor 2 OS	Homo sapiens OX	ILF2	0.00229617	0.00175557	0.00244521	0.000849618	0.000279069	0.000504089	0.00281615	0.00309502	0.00255392	0.00121359	0.00205918	0.00342349	0.00378517	0.00254151	0.00241962
sp	Q16666	IF16_HUMAN_group_Gamma-interferon-inducible protein 16 OS	Homo sapiens OX	IFI16	0	0	0	0	0	0	0.000164062	8.76144e-05	4.21296e-05	0	0	8.15561e-05	8.11483e-05	0.000174933	0
sp	P14866	HNRPL_HUMAN_group_Heterogeneous nuclear ribonucleoprotein L OS	Homo sapiens OX	HNRNPL	0.00111675	0	0.00110631	0.00101233	0.00040029	0.000790594	0.00057453	0.000752755	0.000635502	0.000281403	0.000219355	0.000593269	0.000522133	0.000195773	0.000474125
sp	P56192	SYMC_HUMAN_group_Methionine--tRNA ligase, cytoplasmic OS	Homo sapiens OX	MARS1	0.0049562	0.00136274	0.00652792	0.00241412	0.00270905	0.00214106	0.000685861	0.000700756	0.000485633	0.000175493	0.000529009	0.0011637	0.000740796	0.000912767	0.000367655
sp	P49368	TCPG_HUMAN_group_T-complex protein 1 subunit gamma OS	Homo sapiens OX	CCT3	0	0.000862069	0	0.00115129	0.000345112	0.000399969	0.00178436	0.00136603	0.00089363	0.00166297	0.0013147	0.00217896	0.00271466	0.00133866	0.00137145
sp	Q5JNZ5	RS26L_HUMAN_group_Putative 40S ribosomal protein S26-like 1 OS	Homo sapiens OX	RPS26P11	0.00196637	0.0030191	0.00296425	0.0013553	0.00157519	0.00116806	0.0112513	0.00956929	0.00952481	0.00848572	0.0084977	0.0108698	0.0117868	0.00908411	0.00925595
sp	Q15717	ELAV1_HUMAN_group_ELAV-like protein 1 OS	Homo sapiens OX	ELAVL1	0.00657698	0.0024385	0.000990042	0.00174509	0.00206026	0.00106982	0.00146687	0.000909718	0.00088847	0.000751103	0.00182336	0.00143425	0.000681676	0.00133555	0.000292906
sp	P06748	NPM_HUMAN_group_Nucleophosmin OS	Homo sapiens OX	NPM1	0	0.00194724	0.00116599	0	0.000779581	0	0.000698719	0.00122453	0.000392402	0.000585275	0.000831823	0.00181568	0.00172285	0.00177372	0.000552071
sp	P47897	SYQ_HUMAN_group_Glutamine--tRNA ligase OS	Homo sapiens OX	QARS1	0.000936076	0.00329774	0.0010717	0.00062183	0.000274218	0.000435559	0.000247694	0.000226268	0.000178054	0.000132777	0.000112034	0.000271268	0.000171867	5.07498e-05	0.000120056
sp	P61978	HNRPK_HUMAN_group_Heterogeneous nuclear ribonucleoprotein K OS	Homo sapiens OX	HNRNPK	0.00151103	0	0.00111977	0	0	0	0.000471562	0.000415755	0.00035917	0.000232525	0.000271966	0.000407844	0.000262922	0.000286985	0.000178866
sp	P15311	EZRI_HUMAN_group_Ezrin OS	Homo sapiens OX	EZR	0	0.00341718	0.00111535	0	0.000401962	0	0.000209068	0.000377057	0.000673639	0.000559496	0.000973942	0.000909528	0.000321097	0.000591018	0.000372652
sp	Q15393	SF3B3_HUMAN_group_Splicing factor 3B subunit 3 OS	Homo sapiens OX	SF3B3	0.000732354	0	0.00117878	0.00413135	0.000517184	0.00266705	2.10083e-05	5.40292e-05	0	8.64273e-05	0.000268633	2.90552e-05	5.52368e-05	4.66864e-05	0
sp	Q13283	G3BP1_HUMAN_group_Ras GTPase-activating protein-binding protein 1 OS	Homo sapiens OX	G3BP1	0.00156745	0	0	0	0	0.000204285	7.07081e-06	0.000118077	0	6.82527e-05	0.000116891	0.000281519	7.82234e-05	0.000110081	0
sp	Q02543	RL18A_HUMAN_group_60S ribosomal protein L18a OS	Homo sapiens OX	RPL18A	0.00132234	0.000947472	0	0.000617934	0.000334799	0	0.000239262	4.19409e-05	0.000260822	7.17891e-05	6.28515e-05	4.93474e-05	9.53223e-05	5.51456e-05	6.33643e-05
sp	P22392-2	NDKB_HUMAN_group_Isoform 3 of Nucleoside diphosphate kinase B OS	Homo sapiens OX	NME2	0.00175758	0.000947472	0.00226449	0.000597175	0.00076191	0.000773285	0.000594491	0.00115157	0.00112452	0.00126879	0.00141959	0.00165205	0.00120189	0.000946446	0.00164431
sp	P28066	PSA5_HUMAN_group_Proteasome subunit alpha type-5 OS	Homo sapiens OX	PSMA5	0.00113192	0.000947472	0	0.000555528	0.000279069	0	0.000145202	0.000255025	0.000313462	0.000170672	7.96304e-05	0.00010048	6.94175e-05	0.000101126	7.49621e-05
sp	Q9NSD9	SYFB_HUMAN_group_Phenylalanine--tRNA ligase beta subunit OS	Homo sapiens OX	FARSB	0.0021853	0.000990695	0.0027435	0.00203438	0.000290651	0.00159157	0.000670624	0.000341536	0.000485477	0.000504457	0.000267362	0.000532964	0.000455427	0.000575069	0.000308601
sp	P27694	RFA1_HUMAN_group_Replication protein A 70 kDa DNA-binding subunit OS	Homo sapiens OX	RPA1	0.00106791	0	0	0.000568342	0	0.000651625	0.000634254	0.000573754	0.000269668	0.000204822	0.000468114	0.000760743	0.00031771	0.000428588	0.00036533
sp	P17987	TCPA_HUMAN_group_T-complex protein 1 subunit alpha OS	Homo sapiens OX	TCP1	0.00137053	0.0019741	0.000708836	0.000838136	0.00035265	0.000733456	0.000437292	0.000624115	0.000372214	0.000672323	0.000604625	0.000671356	0.000885181	0.000293834	0.000580028
sp	P26641	EF1G_HUMAN_group_Elongation factor 1-gamma OS	Homo sapiens OX	EEF1G	0.00241578	0.000947472	0.00103125	0.000974071	0.000276188	0.00108521	0.00093415	0.000904804	0.00118554	0.000580042	0.000660997	0.00125779	0.00141551	0.000570419	0.000889902
sp	Q99729-3	ROAA_HUMAN_group_Isoform 3 of Heterogeneous nuclear ribonucleoprotein A_B OS	Homo sapiens OX	HNRNPAB	0.00228427	0.00105248	0	0.0005391	0.000466826	0.000330873	0.0016599	0.00137422	0.00119727	0.000878119	0.00114164	0.00144914	0.00196972	0.000769341	0.000768097
sp	P47756-2	CAPZB_HUMAN_group_Isoform 2 of F-actin-capping protein subunit beta OS	Homo sapiens OX	CAPZB	0.000998325	0.00157126	0.00103882	0.00140725	0.000399484	0.000826272	0.000445217	0.000459241	0.000481493	0.000318245	0.000516348	0.000192827	8.34794e-05	0.000309286	0.000108453
sp	P25788	PSA3_HUMAN_group_Proteasome subunit alpha type-3 OS	Homo sapiens OX	PSMA3	0	0.00123076	0	0.000570393	0	0.000568099	0.00026008	0.000155759	0.000519701	0.00030748	0.000373814	0.000560883	0.000563368	0.000395593	0.00022224
sp	Q92804	RBP56_HUMAN_group_TATA-binding protein-associated factor 2N OS	Homo sapiens OX	TAF15	0	0.0015331	0.00225892	0	0	0.00030014	0.000385895	0.000522357	7.11266e-05	0.000334095	0.000282592	0.000269212	0.000344718	0.000212646	7.18426e-05
sp	P06702	S10A9_HUMAN_group_Protein S100-A9 OS	Homo sapiens OX	S100A9	0.028435	0.0317313	0.0411291	0.0846619	0.0495408	0.0408818	0.000158431	0.000489735	0.000933284	0.000656519	0.000637736	0.0006807	0.000380312	0.000647479	0.00135986
sp	P35268	RL22_HUMAN_group_60S ribosomal protein L22 OS	Homo sapiens OX	RPL22	0.00360154	0.00223235	0.00264823	0.000692078	0.000776507	0.000436142	0.00233279	0.00120773	0.00101248	0.000878634	0.0014588	0.00129372	0.00136813	0.000822613	0.00145872
sp	P62081	RS7_HUMAN_group_40S ribosomal protein S7 OS	Homo sapiens OX	RPS7	0	0.000455435	0.000556886	0.000757918	0	0.000879242	0.0051269	0.00357847	0.00201291	0.00227772	0.00336635	0.00295174	0.00347418	0.00324684	0.00395612
sp	P60842	IF4A1_HUMAN_group_Eukaryotic initiation factor 4A-I OS	Homo sapiens OX	EIF4A1	0.000424021	0.00147146	0.000743134	0.000714426	0.000535512	0.000230249	0.00053517	0.000603548	0.000725316	0.000505625	0.000934073	0.000640657	0.000797567	0.000453556	0.000818419
sp	P13807	GYS1_HUMAN_group_Glycogen [starch] synthase, muscle OS	Homo sapiens OX	GYS1	0	0.00161285	0.00370395	0.0103051	0.00666583	0.00275289	0.000819356	0.00146393	0.000657548	0.00121302	0.000595217	0.000879879	0.000344044	0.00104146	0.00060696
sp	P62266	RS23_HUMAN_group_40S ribosomal protein S23 OS	Homo sapiens OX	RPS23	0	0	0	0.000855589	0	0	0.00164674	0.0012022	0.00110261	0.000530499	0.0009127	0.000489419	0.00109777	0.000728989	0.000967682
sp	P18077	RL35A_HUMAN_group_60S ribosomal protein L35a OS	Homo sapiens OX	RPL35A	0	0	0	0	0	0	0.000213739	6.48155e-05	0.000269328	4.21921e-05	0.000105323	4.93474e-05	8.11537e-05	6.83396e-05	0
sp	P37108	SRP14_HUMAN_group_Signal recognition particle 14 kDa protein OS	Homo sapiens OX	SRP14	0.00244858	0.00100226	0.00176807	0.000854359	0.00123635	0.000640886	0.000460838	0.000211987	0.00029411	0.00023264	0.000353712	0.000203192	0.000358473	0.000124575	8.12233e-05
sp	Q8N257	H2B3B_HUMAN_group_Histone H2B type 3-B OS	Homo sapiens OX	H2BU1	0.00415966	0.00156676	0.0025893	0.00123851	0.00171026	0.00100221	0.00391073	0.00507572	0.00361722	0.00578793	0.00535754	0.00227198	0.00332813	0.00304609	0.00633782
sp	Q15029	U5S1_HUMAN_group_116 kDa U5 small nuclear ribonucleoprotein component OS	Homo sapiens OX	EFTUD2	0.00270041	0.00190748	0.00100761	0.000779292	0.000839431	0.000435329	0.000490753	0.000615071	0.000413385	0.000654068	0.000346338	0.000713369	0.000346905	0.000511545	0.000216261
sp	P62861	RS30_HUMAN_group_40S ribosomal protein S30 OS	Homo sapiens OX	FAU	0.00104497	0.00173853	0	0.00162517	0.000584794	0.000541781	0.00265625	0.00231112	0.00167449	0.00142797	0.00236446	0.00157718	0.0021105	0.00290456	0.000928127
sp	P54136	SYRC_HUMAN_group_Arginine--tRNA ligase, cytoplasmic OS	Homo sapiens OX	RARS1	0.00145115	0.000496649	0	0.000429486	0.000689538	0	0.000488619	0.000391295	0.000385228	0.00027531	0.0004679	0.000557707	0.000571602	0.000315705	0.000162895
sp	P05107	ITB2_HUMAN_group_Integrin beta-2 OS	Homo sapiens OX	ITGB2	0	0.000603441	0.00137509	0.00387481	0.00601077	0.00257026	0.000137225	0.000464128	0.000678346	0.00155967	0.00145411	0.00113647	0.000235954	0.000725022	0.000545996
sp	P25398	RS12_HUMAN_group_40S ribosomal protein S12 OS	Homo sapiens OX	RPS12	0.00644393	0.00260663	0.000845512	0.000545815	0.000876027	0.00143227	0.000882596	0.000394054	0.000183853	0.000110811	0.000350433	0.000200384	0.000375318	0.000164051	0.000596151
sp	P25789	PSA4_HUMAN_group_Proteasome subunit alpha type-4 OS	Homo sapiens OX	PSMA4	0	0.0011329	0	0.000332046	0.00034953	0	0.000294105	0.00026218	0.000299342	0.00041426	0.000165875	0.000381811	0.0003558	0.000188737	0.000263248
sp	P23528	COF1_HUMAN_group_Cofilin-1 OS	Homo sapiens OX	CFL1	0	0	0	0	0	0	3.10899e-05	3.17945e-05	3.45234e-05	0	0	0.000239874	3.51832e-05	3.80878e-05	0
sp	P25786	PSA1_HUMAN_group_Proteasome subunit alpha type-1 OS	Homo sapiens OX	PSMA1	0.000959846	0.000945575	0.00117866	0.000584258	0.000401932	0.000415865	0.000232615	0.000657815	0.00135964	0.000498502	0.000919177	0.00081091	0.000566054	0.000498934	0.000641048
sp	Q9UKM9	RALY_HUMAN_group_RNA-binding protein Raly OS	Homo sapiens OX	RALY	0	0.000947472	0.00309863	0.000855589	0.000618465	0	0.000497261	0.000671578	0.00104548	0.000327509	0.00034437	0.000652554	0.000464227	0.000756261	0.000435263
sp	Q9UMS4	PRP19_HUMAN_group_Pre-mRNA-processing factor 19 OS	Homo sapiens OX	PRPF19	0.0145629	0.0184849	0.00381552	0.0112218	0.00507378	0.00505767	0.000508002	0.000578319	0.00116615	0.000210789	0.000576507	0.000445349	0.000456088	0.000319632	0.000304241
sp	P06729	CD2_HUMAN_group_T-cell surface antigen CD2 OS	Homo sapiens OX	CD2	0.00104633	0	0	0	0	0.000436142	4.90263e-05	0.000128217	0.000243043	0.000178528	0	4.91943e-05	8.67728e-05	9.08545e-05	6.94622e-05
sp	O00303	EIF3F_HUMAN_group_Eukaryotic translation initiation factor 3 subunit F OS	Homo sapiens OX	EIF3F	0.00207594	0.0014921	0.00321838	0.00103396	9.45429e-05	0.00110652	0.000673073	0.000745335	0.000637771	0.000496899	0.00087287	0.00105562	0.000984794	0.000728252	0.000940085
sp	Q7L7L0	H2A3_HUMAN_group_Histone H2A type 3 OS	Homo sapiens OX	H2AW	0.0010012	0.00126242	0.00110095	0	0	0.000189201	0.00175515	0.00175556	0.00146467	0.00348662	0.00142106	0.000617289	0.00159975	0.00185427	0.00195571
sp	Q13200	PSMD2_HUMAN_group_26S proteasome non-ATPase regulatory subunit 2 OS	Homo sapiens OX	PSMD2	0.00113793	0	0.00248266	0	0	0	8.34733e-05	0.000150621	6.87221e-05	0.000176375	0.000273625	0.00015752	0.000190008	0.000159173	0.000134462
sp	E9PAV3	NACAM_HUMAN_group_Nascent polypeptide-associated complex subunit alpha, muscle-specific form OS	Homo sapiens OX	NACA	0.00231516	0.00293864	0.00363085	0.00250633	0.000430693	0.00276914	0.000480904	0.000412339	0.000510131	0.00113525	0.000365918	0.000780935	0.000830461	0.000965061	0.0010279
sp	Q06830	PRDX1_HUMAN_group_Peroxiredoxin-1 OS	Homo sapiens OX	PRDX1	0.00166595	0.0009471	0.00180761	0.00150969	0.000335351	0.000436124	0.000370501	0.000700882	0.000773817	0.000737383	0.000719389	0.000524797	0.000665856	0.000437768	0.00085479
sp	Q08380	LG3BP_HUMAN_group_Galectin-3-binding protein OS	Homo sapiens OX	LGALS3BP	0	0.000540727	0.0011738	0.00057006	0	0.000315082	0.000163747	8.21639e-05	7.09749e-05	0.000275597	0.000141263	0.000115404	5.81077e-05	0.000252221	0.000140959
sp	P07437	TBB5_HUMAN_group_Tubulin beta chain OS	Homo sapiens OX	TUBB	0.000559344	0	0.000432564	0.000570393	0	0	0.00352762	0.00234738	0.00263572	0.000857207	0.000642675	0.0037526	0.00354531	0.00102474	0.0029447
sp	O00299	CLIC1_HUMAN_group_Chloride intracellular channel protein 1 OS	Homo sapiens OX	CLIC1	0.00127623	0.00121789	0.00235574	0.00056906	0	0.000436142	0.000263631	0.000332996	0.000331737	0.000408396	0.000766579	0.000464406	0.000358864	0.0003591	0.000385869
sp	P20591	MX1_HUMAN_group_Interferon-induced GTP-binding protein Mx1 OS	Homo sapiens OX	MX1	0.000721314	0.00165417	0	0.000855589	0.000329352	0.000381547	0.000563527	0.000521965	0.0014152	0.000387244	0.00036913	0.000456055	0.000101502	0.000213048	0.000191668
sp	P28062	PSB8_HUMAN_group_Proteasome subunit beta type-8 OS	Homo sapiens OX	PSMB8	0.000693264	0.000713543	0	0	0	0	7.67977e-05	0.000245659	0.000106061	6.14982e-05	0.000175953	9.21978e-05	3.57312e-05	9.46633e-05	0.000179683
sp	P62899	RL31_HUMAN_group_60S ribosomal protein L31 OS	Homo sapiens OX	RPL31	0	0	0	0.000848311	0	0.000426745	0.00268267	0.00216313	0.00208947	0.00092647	0.00203121	0.00171231	0.00207271	0.00163997	0.00262514
sp	O43143	DHX15_HUMAN_group_Pre-mRNA-splicing factor ATP-dependent RNA helicase DHX15 OS	Homo sapiens OX	DHX15	0.000704196	0	0	0	0	0	0.000208963	0.000106156	0.00015167	0	0.000173423	0.000131542	6.51657e-05	0.000143211	0.000158909
sp	P52597	HNRPF_HUMAN_group_Heterogeneous nuclear ribonucleoprotein F OS	Homo sapiens OX	HNRNPF	0.00102228	0	0	0.000213041	0	0	0.000178664	9.97546e-05	7.11295e-05	5.18017e-05	5.24003e-05	0.0001234	0.000109804	8.5006e-05	6.40563e-05
sp	P63220	RS21_HUMAN_group_40S ribosomal protein S21 OS	Homo sapiens OX	RPS21	0.00112771	0.00157911	0.00113864	0.000374282	0.000345112	0.000376548	0.000117479	4.77093e-05	7.71464e-05	6.74007e-05	0.00011498	0.000103676	3.15928e-05	9.88447e-05	7.49635e-05
sp	P60228	EIF3E_HUMAN_group_Eukaryotic translation initiation factor 3 subunit E OS	Homo sapiens OX	EIF3E	0.000353601	0.000903097	0.000955114	0	0.000128687	0	0.000282524	0.000268396	0.000287305	0.000195431	0.000100903	0.000285702	0.000312594	0.000251069	0.000378589
sp	P48643	TCPE_HUMAN_group_T-complex protein 1 subunit epsilon OS	Homo sapiens OX	CCT5	0	0.00086709	0	0.000855589	0.000174385	0	0.000466332	0.000316587	0.000366231	0.000144469	0.000135227	0.00042001	0.000506205	0.000169465	0.000288339
sp	Q13247	SRSF6_HUMAN_group_Serine_arginine-rich splicing factor 6 OS	Homo sapiens OX	SRSF6	0.000954919	0.00115302	0.00127164	0.0205863	0.00903519	0.000504955	0.000670361	0.000306044	0.000137643	0.000157296	7.08816e-05	0.000277748	0.00041569	0.000303175	0.000184402
sp	P61927	RL37_HUMAN_group_60S ribosomal protein L37 OS	Homo sapiens OX	RPL37	0	0	0	0.00058272	0	0.000301359	0.000395184	0.000234472	9.36673e-05	0.000182067	3.21311e-05	0	0.000243567	4.09799e-05	0.000295052
sp	P61981	1433G_HUMAN_group_14-3-3 protein gamma OS	Homo sapiens OX	YWHAG	0.00106093	0.0013117	0.0011785	0.000648381	0.000521034	0.000630147	0.000470705	0.00118409	0.00176537	0.00116251	0.00161686	0.00153252	0.000944774	0.00116377	0.000210739
sp	Q9Y230	RUVB2_HUMAN_group_RuvB-like 2 OS	Homo sapiens OX	RUVBL2	0.000599081	0.000637662	0	0	0	0.000724889	0.000312264	0.000644627	0.000532362	0.00030709	0.000412091	0.00112032	0.000679327	0.000444845	0.000501971
sp	P09012	SNRPA_HUMAN_group_U1 small nuclear ribonucleoprotein A OS	Homo sapiens OX	SNRPA	0.00272246	0	0.00120459	0.000577569	0	0.00105974	0.000548622	0.000501048	0.000515306	0.000364626	0.000516187	0.000356373	0.000525494	0.000254486	0.000210047
sp	Q14974	IMB1_HUMAN_group_Importin subunit beta-1 OS	Homo sapiens OX	KPNB1	0	0	0.000570424	0.000570341	0	0	0.000379038	0.000884629	0.00048318	0.000523662	0.000688312	0.000442059	0.000532121	0.000594194	0.000545691
sp	Q92608	DOCK2_HUMAN_group_Dedicator of cytokinesis protein 2 OS	Homo sapiens OX	DOCK2	0.00199489	0.00112367	0	0	0.000198474	0.000411661	0.000340236	0.000419899	0.000136823	0.000477648	0.000192789	0.000627499	0.000352547	0.000629481	0.000166064
sp	P38159	RBMX_HUMAN_group_RNA-binding motif protein, X chromosome OS	Homo sapiens OX	RBMX	0	0	0.00227483	0.00067383	0	0.000435841	0.000381539	0.000180135	0.000286667	0.000101658	0.000222059	0.000288325	0.000428364	0.000372676	0.0001543
sp	Q86V81	THOC4_HUMAN_group_THO complex subunit 4 OS	Homo sapiens OX	ALYREF	0.00317881	0.00159235	0.00119373	0.000570393	0.000844237	0.000560292	0.000523239	0.000520019	7.11323e-05	0.000124268	0.000317242	9.07827e-05	0.000342478	0.000272458	0.000251428
sp	P62826	RAN_HUMAN_group_GTP-binding nuclear protein Ran OS	Homo sapiens OX	RAN	0	0.00177978	0.00114558	0.000820401	0.000619704	0.00212622	0.000179469	0.000297798	0.000292593	0.000152543	0.00032661	0.000619402	0.000392878	0.00010129	0.000103724
sp	P0DMV9	HS71B_HUMAN_group_Heat shock 70 kDa protein 1B OS	Homo sapiens OX	HSPA1B	0.00115497	0.000916078	0.00294664	0.00172625	0.000333441	0.000586432	0.000101702	0.000236684	0.000300448	9.8175e-05	0.00011292	0.000147495	0.000111965	7.57092e-05	7.18509e-05
sp	Q8WXX5	DNJC9_HUMAN_group_DnaJ homolog subfamily C member 9 OS	Homo sapiens OX	DNAJC9	0.00165203	0.00138866	0	0.00177443	0.000822983	0.00111776	0.000247397	0.000419031	0.000641684	0.000260949	0.000569306	0.000185184	0.000222402	0.000446748	0.000310829
sp	P59190	RAB15_HUMAN_group_Ras-related protein Rab-15 OS	Homo sapiens OX	RAB15	0.00348542	0.00442045	0.00294649	0.00276534	0.00244443	0.000799231	0.000727653	0.000989061	0.00071508	0.00115598	0.00142869	0.000598119	0.000684159	0.00113575	0.0017315
sp	P05023	AT1A1_HUMAN_group_Sodium_potassium-transporting ATPase subunit alpha-1 OS	Homo sapiens OX	ATP1A1	0.000931976	0.000723549	0.00174955	0.000570393	0	0.000470301	0.000271626	0.000393452	0.00085606	0.000913655	0.00044211	0.000992521	0.0003257	0.000858677	0.00116526
sp	P13612	ITA4_HUMAN_group_Integrin alpha-4 OS	Homo sapiens OX	ITGA4	0	0.00114402	0	0.000561858	0.000347799	0.000678278	0.000122567	7.83431e-05	0.00027748	0.000601388	0.000715949	0.000433608	9.21206e-05	0.00022598	0.000134662
sp	P52566	GDIR2_HUMAN_group_Rho GDP-dissociation inhibitor 2 OS	Homo sapiens OX	ARHGDIB	0.00103083	0.00104653	0.00094501	0.00103917	0.000352694	0	0.000263736	0.000671396	0.000649495	0.000132525	0.00089502	0.000425313	0.000263651	0.000792848	0.000298733
sp	P50995	ANX11_HUMAN_group_Annexin A11 OS	Homo sapiens OX	ANXA11	0.000762813	0.000546158	0.00140145	0.00216583	0.00150684	0.00201389	0.000144383	0.000218833	0.000541237	0.000336717	0.00117159	0.000784054	0.000152443	0.00117098	0.000387031
sp	P23381	SYWC_HUMAN_group_Tryptophan--tRNA ligase, cytoplasmic OS	Homo sapiens OX	WARS1	0.00118975	0.000880407	0.00122933	0	0	0	0.000220841	0.000287969	0.000180578	6.82722e-05	0.000197848	0.000277762	0.000150027	0.000151922	0.000148502
sp	P30101	PDIA3_HUMAN_group_Protein disulfide-isomerase A3 OS	Homo sapiens OX	PDIA3	0.00104436	0	0	0	0	0.00044847	0.00010646	0.000143691	0.000145021	0.000153494	0.000206614	0.000196712	0.00020167	0.000164225	0.000295425
sp	P17096	HMGA1_HUMAN_group_High mobility group protein HMG-I_HMG-Y OS	Homo sapiens OX	HMGA1	0.00152379	0.0026593	0.000779404	0	0.000411126	0.00159249	0.000100232	0.000337336	0.000615087	0.000657985	3.07807e-05	0.000292097	0.000240867	0.000442097	0.000369593
sp	Q99613	EIF3C_HUMAN_group_Eukaryotic translation initiation factor 3 subunit C OS	Homo sapiens OX	EIF3C	0.00189286	0	0	0	0.000345112	0	5.23081e-05	9.31378e-05	0	0.000126134	4.8653e-05	7.25805e-05	2.45915e-05	4.5436e-05	0.000172389
sp	P49257	LMAN1_HUMAN_group_Protein ERGIC-53 OS	Homo sapiens OX	LMAN1	0.00104065	0.00137032	0.00118008	0.00679853	0.000986234	0.000442271	0.000780992	0.00149123	0.000327243	0.00126879	0.000891152	0.000691335	0.000845849	0.00152539	0.00107577
sp	O14818	PSA7_HUMAN_group_Proteasome subunit alpha type-7 OS	Homo sapiens OX	PSMA7	0.00428588	0.00393354	0.00369159	0.00414698	0.00261622	0.000521222	0.000820983	0.00195942	0.00256427	0.00212175	0.00252974	0.00218619	0.00159678	0.00150622	0.00185385
sp	P08195	4F2_HUMAN_group_4F2 cell-surface antigen heavy chain OS	Homo sapiens OX	SLC3A2	0.00104497	0	0.00176799	0	0.000517661	0.000435877	7.02532e-05	0.000113453	7.13861e-05	9.26974e-05	9.73809e-05	6.51632e-05	4.27176e-05	0.000141643	8.89141e-05
sp	Q71UI9	H2AV_HUMAN_group_Histone H2A.V OS	Homo sapiens OX	H2AZ2	0.00168889	0.000924559	0.00132986	0	0.000811192	0.000779643	0.000196805	0.000396672	0.000131534	0.000944038	0.000317028	0.000494056	0.000485918	0.000464505	0.000404552
sp	P08670	VIME_HUMAN_group_Vimentin OS	Homo sapiens OX	VIM	0	0	0.00108591	0.000368951	0	0	1.69838e-05	0.000115465	0.000154108	6.82413e-05	0.000230356	0.000248339	4.34154e-05	8.88724e-05	0.000143948
sp	P05556	ITB1_HUMAN_group_Integrin beta-1 OS	Homo sapiens OX	ITGB1	0.00156939	0.00190335	0.00078268	0	0.000345112	0.000354558	4.40003e-05	0.000312037	0.000354222	0.00095604	0.000810129	0.000423527	0.000112	0.000470147	0.000303023
sp	Q9NR30	DDX21_HUMAN_group_Nucleolar RNA helicase 2 OS	Homo sapiens OX	DDX21	0	0.000946877	0	0.000565216	0	0.000383931	0.000620014	0.000546285	0.00124485	0.000324624	0.000257498	0.000783047	0.000722965	0.000416245	0.000779695
sp	P12268	IMDH2_HUMAN_group_Inosine-5'-monophosphate dehydrogenase 2 OS	Homo sapiens OX	IMPDH2	0.0010404	0	0	0.000788211	0	0	3.12211e-05	6.43926e-05	0.000220997	4.52476e-05	4.72892e-05	0.000251884	4.08063e-05	0.000201643	0
sp	Q09028	RBBP4_HUMAN_group_Histone-binding protein RBBP4 OS	Homo sapiens OX	RBBP4	0.016201	0.014234	0.00838961	0.00560039	0.00336665	0.00804848	0.00035913	0.000119045	0.00228682	0.00252692	0.00434535	0.00290467	0.000171597	0.00201093	0.00158494
sp	P84103	SRSF3_HUMAN_group_Serine_arginine-rich splicing factor 3 OS	Homo sapiens OX	SRSF3	0.00165451	0	0	0	0	0.00039709	0.00192921	0.00141338	0.00065372	8.55237e-05	0.000650477	0.000464449	0.000934367	0.000758767	0.000537733
sp	P28065	PSB9_HUMAN_group_Proteasome subunit beta type-9 OS	Homo sapiens OX	PSMB9	0.00104464	0.00112706	0.00101068	0.000570393	0.000347784	0.000523607	0.000177037	0.000453179	0.000698819	0.000182731	0.000645646	0.000669059	0.00024825	0.000400967	0.00018425
sp	Q9Y6K5	OAS3_HUMAN_group_2'-5'-oligoadenylate synthase 3 OS	Homo sapiens OX	OAS3	0	0.00189368	0.00177379	0.000521442	0	0.000232033	0.000398508	0.000278057	0.000184108	0.000217832	0.000128327	0.000243135	0.000122599	0.000121223	8.4531e-05
sp	P05161	ISG15_HUMAN_group_Ubiquitin-like protein ISG15 OS	Homo sapiens OX	ISG15	0.00165451	0.0011117	0.00117866	0	0.000470677	0	0.000456605	0.000284875	0.000209712	0.000101577	0.000109054	0.000102295	0.000126008	8.16757e-05	7.57316e-05
sp	Q9Y262	EIF3L_HUMAN_group_Eukaryotic translation initiation factor 3 subunit L OS	Homo sapiens OX	EIF3L	0.00104454	0.00142582	0	0	0.00033859	0.00142756	0.000137659	0.000157187	7.11039e-05	0.000177142	9.58538e-05	0.000134158	0.000166292	0.000107849	7.18938e-05
sp	P09972	ALDOC_HUMAN_group_Fructose-bisphosphate aldolase C OS	Homo sapiens OX	ALDOC	0.00131719	0.00111727	0.00247568	0.00949493	0.000774447	0.0012785	0.000278833	0.000618501	0.000163919	0.000559886	0.000748551	0.000112255	0.000368609	0.000488749	0.000673087
sp	P53999	TCP4_HUMAN_group_Activated RNA polymerase II transcriptional coactivator p15 OS	Homo sapiens OX	SUB1	0.000799063	0.000958036	0.00119855	0.000927683	0.000546422	0.000365032	0.000381767	0.000269894	0.000691106	0.000791964	0.000774234	0.000427979	0.00072908	0.000329442	0.000309071
sp	Q08J23	NSUN2_HUMAN_group_RNA cytosine C(5)-methyltransferase NSUN2 OS	Homo sapiens OX	NSUN2	0.00104407	0.00145134	0.00185963	0.000553478	0.000594824	0.000632885	0.000378303	0.000410813	7.11323e-05	0.000370925	0.000112878	0.000160441	0.000223401	0.000167428	7.17222e-05
sp	Q9UN86	G3BP2_HUMAN_group_Ras GTPase-activating protein-binding protein 2 OS	Homo sapiens OX	G3BP2	0	0.00238895	0	0	0	0	0.000267322	0.000385933	4.19495e-05	0.000102741	0.00024833	0.000447504	0.000230001	0.000251712	0.000284893
sp	O00487	PSDE_HUMAN_group_26S proteasome non-ATPase regulatory subunit 14 OS	Homo sapiens OX	PSMD14	0.000957185	0.00190707	0.00117633	0	0	0	0.000317984	0.000349111	0.00021449	0.000218542	0.00040572	0.000611334	0.000424814	0.000376281	0.000366299
sp	Q9Y285	SYFA_HUMAN_group_Phenylalanine--tRNA ligase alpha subunit OS	Homo sapiens OX	FARSA	0	0	0	0.000570393	0	0	4.95791e-05	0	7.11366e-05	0.00017066	0	4.9034e-05	0.000104451	0	6.92726e-05
sp	P32119	PRDX2_HUMAN_group_Peroxiredoxin-2 OS	Homo sapiens OX	PRDX2	0.000948374	0.00454022	0.00183086	0.00109283	0.00106344	0.00142215	0.000189353	0.000636184	0.000291544	0.00068949	0.000883791	0.000548902	0.000366787	0.000770078	0.000987473
sp	Q14444	CAPR1_HUMAN_group_Caprin-1 OS	Homo sapiens OX	CAPRIN1	0.00232954	0.00206657	0.00445667	0.000617934	0	0.000495064	0.000275072	0.000342306	0.000162062	0.000226352	0.000133369	0.000140034	0.000176186	0.000142059	6.94525e-05
sp	P30740	ILEU_HUMAN_group_Leukocyte elastase inhibitor OS	Homo sapiens OX	SERPINB1	0	0	0.00100824	0	0.000397171	0	1.81375e-05	5.92557e-05	7.11323e-05	6.73434e-05	7.29105e-05	8.46515e-05	4.20144e-05	3.04274e-05	0
sp	O43707	ACTN4_HUMAN_group_Alpha-actinin-4 OS	Homo sapiens OX	ACTN4	0.00104497	0.00140953	0.00118631	0.00142565	0.00117987	0.00108545	0.000240539	0.000522161	0.000516738	0.000337565	0.000830927	0.000647222	0.000432008	0.00033763	0.000636674
sp	P24534	EF1B_HUMAN_group_Elongation factor 1-beta OS	Homo sapiens OX	EEF1B2	0.00104497	0.000920653	0.001767	0.000705174	0.000345112	0.000495347	0.000270244	6.33356e-05	0.000128712	7.39559e-05	0.000152344	0.000120955	0.000191317	0.000125483	0.000167559
sp	Q9BS26	ERP44_HUMAN_group_Endoplasmic reticulum resident protein 44 OS	Homo sapiens OX	ERP44	0.00223133	0.00108614	0.00130768	0.000568573	0.000748462	0.000421376	0.000161268	0.000229572	0.000345121	0.000284381	0.000343112	0.000328382	0.000206448	0.000284399	0.000146163
sp	P62879	GBB2_HUMAN_group_Guanine nucleotide-binding protein G(I)_G(S)_G(T) subunit beta-2 OS	Homo sapiens OX	GNB2	0.00134611	0	0	0.00199801	0.00118424	0.000621192	0.000324387	0.000519207	0.00136262	0.00128791	0.00132444	0.00189339	0.000432278	0.000897167	0.00199308
sp	P09429	HMGB1_HUMAN_group_High mobility group protein B1 OS	Homo sapiens OX	HMGB1	0	0.00187828	0	0	0	0	8.00707e-05	0.000165322	0.000105687	6.27877e-05	0.00014493	0.000154514	4.44858e-05	0.00013169	8.41573e-05
sp	P32942	ICAM3_HUMAN_group_Intercellular adhesion molecule 3 OS	Homo sapiens OX	ICAM3	0	0	0	0.000289297	0	0	1.50079e-05	0	0.000102494	0	0.000132878	0.000140011	4.35558e-05	0	8.38639e-05
sp	P47755	CAZA2_HUMAN_group_F-actin-capping protein subunit alpha-2 OS	Homo sapiens OX	CAPZA2	0.000455595	0.000942897	0.00117368	0	0.00049805	0.000651201	0.000722493	0.00094269	0.000628243	0.000764021	0.00169301	0.00159165	0.00114266	0.00139405	0.00125767
sp	Q9Y265	RUVB1_HUMAN_group_RuvB-like 1 OS	Homo sapiens OX	RUVBL1	0.00104497	0.00150018	0.00232369	0.00144577	0.000677703	0.000314641	0.000405576	0.000547461	0.000378324	0.000341046	0.000577925	0.000783246	0.000722209	0.000399131	0.000493819
sp	Q15646	OASL_HUMAN_group_2'-5'-oligoadenylate synthase-like protein OS	Homo sapiens OX	OASL	0.00113494	0.00124252	0	0.000942522	0	0	0.000170683	0.000151979	0.00022345	0.000159643	8.64385e-05	5.55438e-05	0.000102224	7.5074e-05	0.000137473
sp	P42677	RS27_HUMAN_group_40S ribosomal protein S27 OS	Homo sapiens OX	RPS27	0	0.0346661	0	0	0.00906235	0	0.000133833	3.18141e-05	0.00188659	0.000102412	5.27081e-05	0	3.93081e-05	1.11359e-05	0
sp	P08758	ANXA5_HUMAN_group_Annexin A5 OS	Homo sapiens OX	ANXA5	0.0101882	0.000838598	0.000850091	0.00186603	0.00107726	0	0.00025973	0.000653825	0.000533595	0.000487668	0.000550944	0.000451333	0.000499821	0.00114025	0.000694179
sp	Q969Q0	RL36L_HUMAN_group_60S ribosomal protein L36a-like OS	Homo sapiens OX	RPL36AL	0	0.000547274	0	0	0.000328934	0	0.000244493	0.000167898	0	5.79091e-05	0.000103607	4.93474e-05	5.44782e-05	0	0.000171171
sp	P27701	CD82_HUMAN_group_CD82 antigen OS	Homo sapiens OX	CD82	0	0.00154835	0.00179297	0.000929451	0.000332426	0.000755693	0.000139352	0.000547965	0.000349246	0.00137735	0.00124775	0.000469865	0.000316981	0.00122823	0.000526841
sp	Q9BQE3	TBA1C_HUMAN_group_Tubulin alpha-1C chain OS	Homo sapiens OX	TUBA1C	0.0161535	0.0153417	0.0184388	0.00806177	0.00235637	0.000430384	0.00437134	0.00644122	0.00627478	0.00575678	0.00504075	0.00786422	0.00705729	0.00695029	0.00724613
sp	P33993	MCM7_HUMAN_group_DNA replication licensing factor MCM7 OS	Homo sapiens OX	MCM7	0.00277633	0.00227044	0.00344251	0.00238691	0.000831416	0.00184362	0.000333501	0.000280073	0.000364161	0.000515497	0.000280852	0.000684358	0.000398372	0.000377863	0.000409133
sp	Q06323	PSME1_HUMAN_group_Proteasome activator complex subunit 1 OS	Homo sapiens OX	PSME1	0	0	0.00174249	0	0	0	0.000163341	0.000293584	0.00058805	0.000234701	0.000336581	5.82606e-05	0.000238194	0.000295911	0.000273157
sp	Q00610	CLH1_HUMAN_group_Clathrin heavy chain 1 OS	Homo sapiens OX	CLTC	0.000913528	0.000926158	0.00117633	0	0.000315382	0	0.000365812	0.000385233	0.000303751	0.00018028	0.000362692	0.000445462	0.000261653	0.000417693	0.00032853
sp	P62318	SMD3_HUMAN_group_Small nuclear ribonucleoprotein Sm D3 OS	Homo sapiens OX	SNRPD3	0	0	0	0	0	0.000431019	0.000924056	0.00050816	0.000231304	0.000147928	0.000309854	0.000131576	0.000515748	0.000177493	0.000246737
sp	P62273	RS29_HUMAN_group_40S ribosomal protein S29 OS	Homo sapiens OX	RPS29	0.000744977	0.00051521	0.00085976	0	0.000373873	0	0.000263771	4.81447e-05	0	0.000334461	0.000146817	7.81091e-05	0.000112131	0.000396169	0.000108055
sp	P23284	PPIB_HUMAN_group_Peptidyl-prolyl cis-trans isomerase B OS	Homo sapiens OX	PPIB	0	0.00157282	0	0	0	0.000111917	3.25961e-05	3.66108e-05	7.79587e-05	6.06542e-05	6.92127e-05	8.733e-05	5.87502e-05	9.2247e-05	5.02345e-05
sp	P01833	PIGR_HUMAN_group_Polymeric immunoglobulin receptor OS	Homo sapiens OX	PIGR	0	0.00059191	0.000916041	0.000452475	0	0.000413233	1.98012e-05	2.04426e-05	5.20282e-05	4.4604e-05	6.29746e-05	0.000136339	4.39405e-05	2.88084e-05	0
sp	O75569	PRKRA_HUMAN_group_Interferon-inducible double-stranded RNA-dependent protein kinase activator A OS	Homo sapiens OX	PRKRA	0	0.00101896	0.0010213	0	0	0	0.00025205	0.000155941	0.000206154	0.000137231	0.00019481	0.000158881	0.000269212	0.000231998	0.000107841
sp	P10412	H14_HUMAN_group_Histone H1.4 OS	Homo sapiens OX	H1-4	0	0	0	0	0	0	4.28807e-05	0.000175668	0.000625309	0.000666311	0.000545671	0.000265227	0.000199672	0.000408003	0.000635609
sp	O15511	ARPC5_HUMAN_group_Actin-related protein 2_3 complex subunit 5 OS	Homo sapiens OX	ARPC5	0.0028736	0.00112654	0.00143228	0.00175872	0.000877639	0.000430684	0.000623216	0.000904118	0.000692878	0.00129398	0.00177692	0.00124829	0.000646204	0.000913638	0.00104518
sp	Q9UNM6	PSD13_HUMAN_group_26S proteasome non-ATPase regulatory subunit 13 OS	Homo sapiens OX	PSMD13	0.00278564	0.00271591	0.00439037	0.00159875	0.000540661	0.000921315	0.000278553	0.00030204	0.000399817	0.000231208	0.000256735	0.000341966	0.000442604	0.000249031	0.000357428
sp	P0DP25	CALM3_HUMAN_group_Calmodulin-3 OS	Homo sapiens OX	CALM3	0	0.00064127	0.00222017	0.000617934	0.000483677	0.000421482	2.54587e-05	8.20645e-05	0.000146552	0.000295466	0.000248143	0.000148757	9.96902e-05	0.000145583	7.18952e-05
sp	Q01105	SET_HUMAN_group_Protein SET OS	Homo sapiens OX	SET	0.000920181	0.000941111	0.0013919	0.00132611	0.000345112	0.000872054	0.000271521	0.000144153	0.000685109	0.00038114	0.000495376	0.000446895	6.83849e-05	0.000226315	0.00025457
sp	Q9BQ67	GRWD1_HUMAN_group_Glutamate-rich WD repeat-containing protein 1 OS	Homo sapiens OX	GRWD1	0	0.000954391	0.00122633	0.00147665	0.00201474	0.000459333	0.00031013	0.000326654	0.000204764	0.000316298	0.00015035	0.000319506	0.000156547	0.00026179	0.000241422
sp	Q92900	RENT1_HUMAN_group_Regulator of nonsense transcripts 1 OS	Homo sapiens OX	UPF1	0.000993866	0.00204641	0.00260718	0.000924556	0.000233891	0.000840385	0.00039354	0.000385205	0.000176594	0.000417776	0.000543931	0.00076952	0.000318438	0.000482959	0.000201038
sp	P62258	1433E_HUMAN_group_14-3-3 protein epsilon OS	Homo sapiens OX	YWHAE	0.00101735	0.000996311	0.00380127	0.00127864	0	0.000428971	0.000145716	0.000281795	0.000193465	0.000104145	0.000282191	6.58722e-05	9.66532e-05	0.000371751	0.00014345
sp	P26640	SYVC_HUMAN_group_Valine--tRNA ligase OS	Homo sapiens OX	VARS1	0.00176797	0.00117251	0	0.00086338	0.000373873	0.000978524	0.000173722	0.000101258	0.00032669	0.0002451	0.000488925	0.000390474	0.000442294	0.000349906	0.000278222
sp	P28070	PSB4_HUMAN_group_Proteasome subunit beta type-4 OS	Homo sapiens OX	PSMB4	0.00104497	0.000301877	0	0.000690591	0.00033753	0.000325768	0.000351642	0.00077657	0.00101957	0.000698927	0.000631352	0.00102997	0.000603348	0.000652706	0.000661185
sp	P80188	NGAL_HUMAN_group_Neutrophil gelatinase-associated lipocalin OS	Homo sapiens OX	LCN2	0.000973763	0	0.000721979	0.00504911	0.00398649	0.00232386	2.03365e-05	6.61498e-05	2.75751e-05	0.000115736	7.00786e-05	5.59891e-05	2.02803e-05	4.63862e-05	0
sp	P10321	HLAC_HUMAN_group_HLA class I histocompatibility antigen, C alpha chain OS	Homo sapiens OX	HLA-C	0.00158245	0.00189197	0.00186622	0.00083893	0	0.000436142	3.97931e-05	0.000239904	0.00209202	0.000102412	0.00016467	0.00228247	0.000380015	0.000198346	0.00145927
sp	P43490	NAMPT_HUMAN_group_Nicotinamide phosphoribosyltransferase OS	Homo sapiens OX	NAMPT	0.00195098	0.000953163	0	0.000566548	0.000506423	0.00070947	0.000579639	0.000804516	0.000181967	0.000191939	0.000410846	0.000466505	0.00110363	0.00120324	0.000934715
sp	Q9NQC3	RTN4_HUMAN_group_Reticulon-4 OS	Homo sapiens OX	RTN4	0.000687618	0.000957664	0	0.000161986	0.000212772	0	0.000263841	0.000420389	0.000103268	0.000334701	0.000244891	0.000280924	0.000264947	0.000171301	0.000209854
sp	P41250	GARS_HUMAN_group_Glycine--tRNA ligase OS	Homo sapiens OX	GARS1	0	0.00117273	0	0.000570393	0	0	0.000121687	0.000261144	0.000131369	0.000128299	0.000211044	0.000209062	0.000411276	0.0001139	0.000142218
sp	Q13972	RGRF1_HUMAN_group_Ras-specific guanine nucleotide-releasing factor 1 OS	Homo sapiens OX	RASGRF1	0.00380148	0.00128838	0.00216562	0.00148834	0.000546675	0.000825972	4.63235e-05	5.78991e-05	0.000637203	0.000157479	0.000261058	0.000104002	0.000133322	0.000110031	0.00015383
sp	P11388	TOP2A_HUMAN_group_DNA topoisomerase 2-alpha OS	Homo sapiens OX	TOP2A	0	0.00104876	0.00118083	0.000855589	0.000546422	0.000654786	0.000267935	0.000318617	0.000301369	0.000303884	0.000122445	0.000588278	0.000284343	0.000326775	0.000342107
sp	Q8NCA5	FA98A_HUMAN_group_Protein FAM98A OS	Homo sapiens OX	FAM98A	0	0	0	0	0	0.000261741	0.000284221	0.000160464	4.77481e-05	0	8.33817e-05	0.000242696	0.000244444	0.000160821	7.18938e-05
sp	Q5JXB2	UE2NL_HUMAN_group_Putative ubiquitin-conjugating enzyme E2 N-like OS	Homo sapiens OX	UBE2NL	0	0	0.00146791	0	0.000345112	0	7.01658e-05	7.6698e-05	7.09905e-05	9.37247e-05	0.000192856	0.000236301	0.000153213	7.88372e-05	0.000105266
sp	Q9UI10	EI2BD_HUMAN_group_Translation initiation factor eIF-2B subunit delta OS	Homo sapiens OX	EIF2B4	0	0	0.00117866	0	0	0.000620415	0.000217535	0.000191475	7.573e-05	0.000231128	0.0002045	0.000204581	0.000260155	4.37541e-05	0.00020155
sp	Q13303	KCAB2_HUMAN_group_Voltage-gated potassium channel subunit beta-2 OS	Homo sapiens OX	KCNAB2	0.00041219	0.00262028	0.00117866	0.000617575	0.000614704	0.000443048	0.00014009	0.00022694	0.000232212	0.000289797	0.00038792	0.000288382	0.000264178	0.000189849	0.00016259
RRRRRsp	Q96C45	ULK4_HUMAN_group_REVERSED Serine_threonine-protein kinase ULK4 OS	Homo sapiens OX	ULK4	0.00151649	0.00202796	0.00127247	0.00174503	0.00119511	0.00059355	0.000356173	0.000211413	0.000257561	0.000290004	0.000429275	0.00065797	0.000442469	0.000518367	0.000539948
sp	P12544	GRAA_HUMAN_group_Granzyme A OS	Homo sapiens OX	GZMA	0	0	0	0.000437739	0.00025198	0.000439056	5.01599e-05	3.22425e-05	0.00011943	0.000404858	0.000819189	0.000425966	1.66427e-05	7.21604e-05	0.000105788

## Sheet: Supplementary Table S4
	Supplementary Table S4. Proteins up- and down-regulated in granuloyctes vs CD4+ T cell sEV with fold-change >1.
	Proteins upregulated					Proteins Downregulated
	GENE	t	Log2FC	P.value		GENE	t	Log2FC	P.value
	LTF	2.85014	7.61347244164273	0.013653225538693		RPL10A	22.8173	-4.14826361276346	0.000000000007159
	MPO	2.54807	7.54058799542003	0.024281200857343		H1-5	6.88093	-3.82385412252798	0.000011168936256
	S100A8	6.48457	6.18381293439416	0.000020524104735		CCT4	4.95495	-3.79636211352773	0.000263116990785
	S100A9	6.82649	6.12402243066298	0.000012127346267		SERBP1	5.68636	-3.3941603555833	0.000074611768249
	LCN2	3.26818	5.53437256165254	0.006110639159964		H2AJ	6.37723	-3.25144345309448	0.000024289620127
	SF3B3	2.88507	4.62452645293143	0.012768639745656		RPL31	7.16397	-3.22983122907552	0.000007325621489
	PRPF19	4.67156	4.25768036247089	0.000437122649773		TUBB	4.06518	-3.18266266552267	0.001337695066111
	RPS21	4.28975	3.33642824850394	0.000879826706038		RPL27A	8.7161	-2.99228728510667	0.000000864216524
	HSPA1B	3.64836	3.19309629828142	0.002946563344989		RPL7A	13.0101	-2.97317075345398	0.000000007881362
	RASGRF1	3.82747	3.19142519187741	0.00209517409164		RPS7	7.27383	-2.91579099517149	0.000006236826166
	CAPRIN1	2.72871	3.16478342916741	0.017224287499026		RPS23	4.38807	-2.75751333946908	0.000733612034574
	PIGR	2.9987	3.12211400469325	0.010264550668638		H3C15	3.10913	-2.72550358772247	0.008299571806115
	SLC3A2	2.42941	2.84999386100443	0.030364412348301		RPL29	9.30756	-2.56979947843647	0.000000410965107
	PSMD13	3.94575	2.76442713865651	0.001674919183723		RPL6	11.568	-2.48343864770968	0.000000032400513
	YWHAE	2.43881	2.74341621305381	0.029833592485304		RPL3	6.26064	-2.42052310351207	0.000029218193349
	QARS1	2.56755	2.72024303050432	0.023402040371419		H2BC14	5.17397	-2.37660000455611	0.000179025264885
	SRSF1	2.81807	2.67731051177044	0.014518681286293		CORO1A	3.36232	-2.36120951713792	0.005098451476117
	EEF1B2	4.3961	2.61329217152487	0.000722828876227		RPL8	9.43279	-2.33704384028057	0.000000352732761
	RPS12	2.38646	2.55358102876957	0.032907870138702		SNRPD3	2.3449	-2.3040585021056	0.035562727476383
	EIF3L	2.62537	2.50544696300168	0.020971255780476		RPS26P11	13.8741	-2.28903725862999	0.000000003600563
	ANXA6	3.70374	2.50134656209869	0.002651097769894		RPL35	2.98028	-2.12346689857993	0.010634481017941
	MCM7	6.32144	2.4798705035602	0.000026528127148		RPSA	6.14795	-2.037967614546	0.000034992491849
	MARS1	4.1411	2.38839230173989	0.001160372310815		RPS25	12.0371	-2.01480344053325	0.000000020137466
	CALM3	2.33617	2.37983458411708	0.036145075969641		PGAM1	3.1555	-1.95177130959904	0.00759087452908
	ZC3HAV1	4.5037	2.36938019532224	0.000593259574722		NCL	5.26293	-1.93707604645583	0.000153387818848
	RPL18A	2.4446	2.3626690859605	0.029510743086146		RPL4	7.16648	-1.92206779214791	0.000007298579278
	SRP14	4.73569	2.36143045022111	0.000389334503978		H4C1	5.14887	-1.87537094772659	0.000187042543565
	RBBP4	4.34305	2.36055781273056	0.000797162574967		RPL27	7.04239	-1.8671375915164	0.000008769350748
	GYS1	2.70109	2.30109951037536	0.018156068705635		CCT3	4.29496	-1.82159400865626	0.000871367928912
	CCT8	3.2739	2.27227166855314	0.006043756894296		ACTG1	6.48638	-1.79386939047496	0.000020466217197
	ALYREF	3.15129	2.24462464397435	0.007652649075798		LDHA	4.58586	-1.78380576254033	0.000510664138238
	NSUN2	4.3682	2.22628831238417	0.000760991588466		RPL13	5.67049	-1.77050428492158	0.000076620753633
	PFN1	3.32225	2.15967273416711	0.005506931317782		RPL10	4.12883	-1.6489597689552	0.001187308243541
	DHX9	2.60116	2.14838467866296	0.021957558164802		RPL30	4.12567	-1.6221051938861	0.001194330990901
	RASAL3	4.22552	2.14762957162376	0.000991320351622		RPS3A	8.52927	-1.59602940466094	0.000001101387294
	ISG15	2.45839	2.09758640966495	0.028756161858029		H2AW	3.2037	-1.57755909127378	0.006918108526654
	SUPT16H	3.02169	2.05655150469664	0.009820550628497		KPNB1	3.26764	-1.56784384974499	0.006117026296947
	ERP44	3.67581	2.0351805279189	0.002796140970679		RPL24	4.55061	-1.55347331532823	0.000544534272123
	KCNAB2	2.64436	2.01673862340189	0.020227406247618		RPL19	9.4032	-1.54812652862555	0.000000365650081
	GRWD1	3.23303	2.00744789028844	0.006538379800321		PABPC1	7.03976	-1.50215967204425	0.000008803688007
	RAN	3.06401	1.98121228656837	0.009052680983946		LAP3	2.77149	-1.44465320377489	0.015872138125798
	FARSB	4.006	1.83288819908154	0.001495087240119		RPLP2	3.03892	-1.31340409982566	0.009500292707764
	VCP	2.60801	1.77597309932923	0.021674183146255		RPL23	3.01431	-1.27438084035905	0.00996095737964
	HMGA1	2.51005	1.75953722257174	0.026089324620445		RPL26	5.46769	-1.24935196533665	0.000107917242085
	ULK4	5.65446	1.75808269882087	0.000078706914344		RPL15	4.20438	-1.21377410125161	0.001031105989322
	NACA	4.58592	1.7495380497208	0.000510611013643		SYNCRIP	4.10998	-1.20918998334493	0.001229937645468
	MAP4	4.7092	1.71180291164199	0.000408377169971		RPL18	4.07364	-1.17180171523924	0.001316634913645
	CAPZB	4.69128	1.68353608556533	0.00042181174615		FAU	3.1181	-1.11267644912925	0.008157503229534
	RPL21	3.227	1.65774275920262	0.006614679262956		RPS4X	3.43142	-1.09602178541692	0.004464606362268
	UPF1	2.91916	1.63648683224547	0.011959710714958		H2BU1	3.28168	-1.07385803024606	0.005953915186066
	DNAJC9	3.39831	1.61709732061622	0.0047577325567		HSP90AA1	2.98754	-1.06624023609357	0.010487149695828
	PRDX2	2.63893	1.60773757408884	0.020437403521136		MVP	2.86465	-1.01221222436816	0.013278565052787
	SSRP1	2.69782	1.59619143501589	0.018269905154755
	SET	4.34729	1.54798999429454	0.000790939803231
	KARS1	3.64791	1.53262481387197	0.002949050332407
	VARS1	2.62959	1.46761698676538	0.020803691550339
	RAB15	4.22365	1.46432722257126	0.000994769747071
	EFTUD2	2.78523	1.41718953848602	0.015460723658801
	RPL9	3.22055	1.37586686370176	0.006697359476793
	ANXA2	2.47031	1.3656506577726	0.028118174409577
	ANXA11	3.15049	1.35991907100146	0.007664444388176
	DDX17	2.52166	1.34953840859108	0.025523644586182
	DARS1	3.17067	1.29496746600146	0.007372379765511
	ACTN4	7.75907	1.28872970283805	0.000003120317548
	UBA52	3.80369	1.26688268979986	0.00219193686534
	RUVBL1	2.92698	1.23739429573815	0.011781572627637
	TOP2A	2.70641	1.17084869315057	0.017972861636982
	PABPC4	2.81429	1.15696451967759	0.014624040241709
	H2AZ2	2.36089	1.11405871907226	0.034518187892628

## Sheet: Supplementary Table S5
Supplementary Table S5. Overrepresentation analyses for pathways of the most enriched proteins in granulocyte-derived sEV (FC>2; p<0.05) compared to the whole human proteome
	Reactome pathways overrepresented in granulocyte-derived exosomes (fold-change>2 vs CD4+ T cells) compared to the whole human proteome
	#term ID	term description	observed gene count	background gene count	strength	false discovery rate	matching proteins in your network (IDs)	matching proteins in your network (labels)
	HSA-6798695	Neutrophil degranulation	12	476	1.09	3.10e-07	9606.ENSP00000225275,9606.ENSP00000231751,9606.ENSP00000262455,9606.ENSP00000267884,9606.ENSP00000286788,9606.ENSP00000348888,9606.ENSP00000357721,9606.ENSP00000357727,9606.ENSP00000362108,9606.ENSP00000364801,9606.ENSP00000367323,9606.ENSP00000396937	MPO,LTF,ERP44,SRP14,CCT8,PIGR,S100A8,S100A9,LCN2,HSPA1B,KCNAB2,PSMD13
	HSA-168249	Innate Immune System	15	1041	0.85	9.91e-07	9606.ENSP00000225275,9606.ENSP00000231751,9606.ENSP00000262455,9606.ENSP00000267884,9606.ENSP00000286788,9606.ENSP00000291295,9606.ENSP00000348888,9606.ENSP00000356520,9606.ENSP00000357721,9606.ENSP00000357727,9606.ENSP00000362108,9606.ENSP00000364801,9606.ENSP00000367323,9606.ENSP00000396937,9606.ENSP00000496832	MPO,LTF,ERP44,SRP14,CCT8,CALM3,PIGR,DHX9,S100A8,S100A9,LCN2,HSPA1B,KCNAB2,PSMD13,ISG15
	HSA-6799990	Metal sequestration by antimicrobial proteins	4	6	2.52	2.29e-06	9606.ENSP00000231751,9606.ENSP00000357721,9606.ENSP00000357727,9606.ENSP00000362108	LTF,S100A8,S100A9,LCN2
	HSA-1643685	Disease	16	1702	0.67	4.81e-05	9606.ENSP00000216297,9606.ENSP00000222247,9606.ENSP00000230050,9606.ENSP00000231751,9606.ENSP00000242351,9606.ENSP00000264335,9606.ENSP00000291295,9606.ENSP00000317904,9606.ENSP00000345957,9606.ENSP00000357721,9606.ENSP00000357727,9606.ENSP00000362592,9606.ENSP00000364801,9606.ENSP00000367123,9606.ENSP00000396937,9606.ENSP00000496832	SUPT16H,RPL18A,RPS12,LTF,ZC3HAV1,YWHAE,CALM3,GYS1,RPS21,S100A8,S100A9,RBBP4,HSPA1B,SLC3A2,PSMD13,ISG15
	HSA-72766	Translation	8	290	1.13	5.35e-05	9606.ENSP00000222247,9606.ENSP00000230050,9606.ENSP00000262027,9606.ENSP00000267884,9606.ENSP00000307567,9606.ENSP00000345957,9606.ENSP00000376055,9606.ENSP00000499067	RPL18A,RPS12,MARS1,SRP14,QARS1,RPS21,EEF1B2,EIF3L
	HSA-8953854	Metabolism of RNA	11	705	0.89	5.35e-05	9606.ENSP00000222247,9606.ENSP00000227524,9606.ENSP00000230050,9606.ENSP00000258962,9606.ENSP00000264670,9606.ENSP00000305790,9606.ENSP00000345957,9606.ENSP00000356520,9606.ENSP00000364801,9606.ENSP00000396937,9606.ENSP00000421592	RPL18A,PRPF19,RPS12,SRSF1,NSUN2,SF3B3,RPS21,DHX9,HSPA1B,PSMD13,ALYREF
	HSA-5663205	Infectious disease	11	917	0.77	0.00050	9606.ENSP00000216297,9606.ENSP00000222247,9606.ENSP00000230050,9606.ENSP00000231751,9606.ENSP00000264335,9606.ENSP00000291295,9606.ENSP00000345957,9606.ENSP00000362592,9606.ENSP00000364801,9606.ENSP00000396937,9606.ENSP00000496832	SUPT16H,RPL18A,RPS12,LTF,YWHAE,CALM3,RPS21,RBBP4,HSPA1B,PSMD13,ISG15
	HSA-2408522	Selenoamino acid metabolism	5	115	1.33	0.0011	9606.ENSP00000222247,9606.ENSP00000230050,9606.ENSP00000262027,9606.ENSP00000307567,9606.ENSP00000345957	RPL18A,RPS12,MARS1,QARS1,RPS21
	HSA-71291	Metabolism of amino acids and derivatives	7	368	0.97	0.0021	9606.ENSP00000222247,9606.ENSP00000230050,9606.ENSP00000262027,9606.ENSP00000307567,9606.ENSP00000345957,9606.ENSP00000367123,9606.ENSP00000396937	RPL18A,RPS12,MARS1,QARS1,RPS21,SLC3A2,PSMD13
	HSA-168255	Influenza Infection	5	155	1.2	0.0036	9606.ENSP00000222247,9606.ENSP00000230050,9606.ENSP00000345957,9606.ENSP00000364801,9606.ENSP00000496832	RPL18A,RPS12,RPS21,HSPA1B,ISG15
	HSA-156842	Eukaryotic Translation Elongation	4	92	1.33	0.0074	9606.ENSP00000222247,9606.ENSP00000230050,9606.ENSP00000345957,9606.ENSP00000376055	RPL18A,RPS12,RPS21,EEF1B2
	HSA-72163	mRNA Splicing - Major Pathway	5	203	1.08	0.0094	9606.ENSP00000227524,9606.ENSP00000258962,9606.ENSP00000305790,9606.ENSP00000356520,9606.ENSP00000421592	PRPF19,SRSF1,SF3B3,DHX9,ALYREF
	HSA-72689	Formation of a pool of free 40S subunits	4	100	1.29	0.0094	9606.ENSP00000222247,9606.ENSP00000230050,9606.ENSP00000345957,9606.ENSP00000499067	RPL18A,RPS12,RPS21,EIF3L
	HSA-156827	L13a-mediated translational silencing of Ceruloplasmin expression	4	110	1.25	0.0106	9606.ENSP00000222247,9606.ENSP00000230050,9606.ENSP00000345957,9606.ENSP00000499067	RPL18A,RPS12,RPS21,EIF3L
	HSA-1799339	SRP-dependent cotranslational protein targeting to membrane	4	110	1.25	0.0106	9606.ENSP00000222247,9606.ENSP00000230050,9606.ENSP00000267884,9606.ENSP00000345957	RPL18A,RPS12,SRP14,RPS21
	HSA-376176	Signaling by ROBO receptors	5	215	1.06	0.0106	9606.ENSP00000222247,9606.ENSP00000225655,9606.ENSP00000230050,9606.ENSP00000345957,9606.ENSP00000396937	RPL18A,PFN1,RPS12,RPS21,PSMD13
	HSA-72706	GTP hydrolysis and joining of the 60S ribosomal subunit	4	111	1.25	0.0106	9606.ENSP00000222247,9606.ENSP00000230050,9606.ENSP00000345957,9606.ENSP00000499067	RPL18A,RPS12,RPS21,EIF3L
	HSA-72695	Formation of the ternary complex, and subsequently, the 43S complex	3	51	1.46	0.0177	9606.ENSP00000230050,9606.ENSP00000345957,9606.ENSP00000499067	RPS12,RPS21,EIF3L
	HSA-72649	Translation initiation complex formation	3	58	1.41	0.0243	9606.ENSP00000230050,9606.ENSP00000345957,9606.ENSP00000499067	RPS12,RPS21,EIF3L
	HSA-72702	Ribosomal scanning and start codon recognition	3	58	1.41	0.0243	9606.ENSP00000230050,9606.ENSP00000345957,9606.ENSP00000499067	RPS12,RPS21,EIF3L
	HSA-392499	Metabolism of proteins	12	1917	0.49	0.0247	9606.ENSP00000222247,9606.ENSP00000230050,9606.ENSP00000231751,9606.ENSP00000262027,9606.ENSP00000267884,9606.ENSP00000286788,9606.ENSP00000291295,9606.ENSP00000307567,9606.ENSP00000345957,9606.ENSP00000376055,9606.ENSP00000396937,9606.ENSP00000499067	RPL18A,RPS12,LTF,MARS1,SRP14,CCT8,CALM3,QARS1,RPS21,EEF1B2,PSMD13,EIF3L
	HSA-195258	RHO GTPase Effectors	5	292	0.93	0.0251	9606.ENSP00000225655,9606.ENSP00000264335,9606.ENSP00000291295,9606.ENSP00000357721,9606.ENSP00000357727	PFN1,YWHAE,CALM3,S100A8,S100A9
	HSA-9010553	Regulation of expression of SLITs and ROBOs	4	169	1.07	0.0310	9606.ENSP00000222247,9606.ENSP00000230050,9606.ENSP00000345957,9606.ENSP00000396937	RPL18A,RPS12,RPS21,PSMD13
	HSA-5602498	MyD88 deficiency (TLR2/4)	2	17	1.76	0.0493	9606.ENSP00000357721,9606.ENSP00000357727	S100A8,S100A9
	KEGG pathways overrepresented in granulocyte-derived exosomes (fold-change>2 vs CD4+ T cells) compared to the whole human proteome
	#term ID	term description	observed gene count	background gene count	strength	false discovery rate	matching proteins in your network (IDs)	matching proteins in your network (labels)
	hsa03040	Spliceosome	5	132	1.27	0.0027	9606.ENSP00000227524,9606.ENSP00000258962,9606.ENSP00000305790,9606.ENSP00000364801,9606.ENSP00000421592	PRPF19,SRSF1,SF3B3,HSPA1B,ALYREF
	hsa04657	IL-17 signaling pathway	4	91	1.34	0.0068	9606.ENSP00000258962,9606.ENSP00000357721,9606.ENSP00000357727,9606.ENSP00000362108	SRSF1,S100A8,S100A9,LCN2
	Reactome pathways overrepresented in CD4+ T cell-derived exosomes (fold-change>2 vs granulocytes) compared to the whole human proteome
	#term ID	term description	observed gene count	background gene count	strength	false discovery rate	matching proteins in your network (IDs)	matching proteins in your network (labels)
	HSA-156902	Peptide chain elongation	13	88	2.12	8.18e-22	9606.ENSP00000259469,9606.ENSP00000262584,9606.ENSP00000294189,9606.ENSP00000296674,9606.ENSP00000346001,9606.ENSP00000346015,9606.ENSP00000361076,9606.ENSP00000363018,9606.ENSP00000386717,9606.ENSP00000389351,9606.ENSP00000403172,9606.ENSP00000435096,9606.ENSP00000495273	RPL35,RPL8,RPL29,RPS23,RPL3,RPL27A,RPL7A,RPL10A,RPL31,RPSA,RPL6,RPS25,RPS7
	HSA-192823	Viral mRNA Translation	13	88	2.12	8.18e-22	9606.ENSP00000259469,9606.ENSP00000262584,9606.ENSP00000294189,9606.ENSP00000296674,9606.ENSP00000346001,9606.ENSP00000346015,9606.ENSP00000361076,9606.ENSP00000363018,9606.ENSP00000386717,9606.ENSP00000389351,9606.ENSP00000403172,9606.ENSP00000435096,9606.ENSP00000495273	RPL35,RPL8,RPL29,RPS23,RPL3,RPL27A,RPL7A,RPL10A,RPL31,RPSA,RPL6,RPS25,RPS7
	HSA-2408557	Selenocysteine synthesis	13	92	2.1	8.18e-22	9606.ENSP00000259469,9606.ENSP00000262584,9606.ENSP00000294189,9606.ENSP00000296674,9606.ENSP00000346001,9606.ENSP00000346015,9606.ENSP00000361076,9606.ENSP00000363018,9606.ENSP00000386717,9606.ENSP00000389351,9606.ENSP00000403172,9606.ENSP00000435096,9606.ENSP00000495273	RPL35,RPL8,RPL29,RPS23,RPL3,RPL27A,RPL7A,RPL10A,RPL31,RPSA,RPL6,RPS25,RPS7
	HSA-72689	Formation of a pool of free 40S subunits	13	100	2.07	8.18e-22	9606.ENSP00000259469,9606.ENSP00000262584,9606.ENSP00000294189,9606.ENSP00000296674,9606.ENSP00000346001,9606.ENSP00000346015,9606.ENSP00000361076,9606.ENSP00000363018,9606.ENSP00000386717,9606.ENSP00000389351,9606.ENSP00000403172,9606.ENSP00000435096,9606.ENSP00000495273	RPL35,RPL8,RPL29,RPS23,RPL3,RPL27A,RPL7A,RPL10A,RPL31,RPSA,RPL6,RPS25,RPS7
	HSA-72764	Eukaryotic Translation Termination	13	92	2.1	8.18e-22	9606.ENSP00000259469,9606.ENSP00000262584,9606.ENSP00000294189,9606.ENSP00000296674,9606.ENSP00000346001,9606.ENSP00000346015,9606.ENSP00000361076,9606.ENSP00000363018,9606.ENSP00000386717,9606.ENSP00000389351,9606.ENSP00000403172,9606.ENSP00000435096,9606.ENSP00000495273	RPL35,RPL8,RPL29,RPS23,RPL3,RPL27A,RPL7A,RPL10A,RPL31,RPSA,RPL6,RPS25,RPS7
	HSA-9633012	Response of EIF2AK4 (GCN2) to amino acid deficiency	13	100	2.07	8.18e-22	9606.ENSP00000259469,9606.ENSP00000262584,9606.ENSP00000294189,9606.ENSP00000296674,9606.ENSP00000346001,9606.ENSP00000346015,9606.ENSP00000361076,9606.ENSP00000363018,9606.ENSP00000386717,9606.ENSP00000389351,9606.ENSP00000403172,9606.ENSP00000435096,9606.ENSP00000495273	RPL35,RPL8,RPL29,RPS23,RPL3,RPL27A,RPL7A,RPL10A,RPL31,RPSA,RPL6,RPS25,RPS7
	HSA-975956	Nonsense Mediated Decay (NMD) independent of the Exon Junction Complex (EJC)	13	94	2.09	8.18e-22	9606.ENSP00000259469,9606.ENSP00000262584,9606.ENSP00000294189,9606.ENSP00000296674,9606.ENSP00000346001,9606.ENSP00000346015,9606.ENSP00000361076,9606.ENSP00000363018,9606.ENSP00000386717,9606.ENSP00000389351,9606.ENSP00000403172,9606.ENSP00000435096,9606.ENSP00000495273	RPL35,RPL8,RPL29,RPS23,RPL3,RPL27A,RPL7A,RPL10A,RPL31,RPSA,RPL6,RPS25,RPS7
	HSA-156827	L13a-mediated translational silencing of Ceruloplasmin expression	13	110	2.02	1.35e-21	9606.ENSP00000259469,9606.ENSP00000262584,9606.ENSP00000294189,9606.ENSP00000296674,9606.ENSP00000346001,9606.ENSP00000346015,9606.ENSP00000361076,9606.ENSP00000363018,9606.ENSP00000386717,9606.ENSP00000389351,9606.ENSP00000403172,9606.ENSP00000435096,9606.ENSP00000495273	RPL35,RPL8,RPL29,RPS23,RPL3,RPL27A,RPL7A,RPL10A,RPL31,RPSA,RPL6,RPS25,RPS7
	HSA-1799339	SRP-dependent cotranslational protein targeting to membrane	13	110	2.02	1.35e-21	9606.ENSP00000259469,9606.ENSP00000262584,9606.ENSP00000294189,9606.ENSP00000296674,9606.ENSP00000346001,9606.ENSP00000346015,9606.ENSP00000361076,9606.ENSP00000363018,9606.ENSP00000386717,9606.ENSP00000389351,9606.ENSP00000403172,9606.ENSP00000435096,9606.ENSP00000495273	RPL35,RPL8,RPL29,RPS23,RPL3,RPL27A,RPL7A,RPL10A,RPL31,RPSA,RPL6,RPS25,RPS7
	HSA-72706	GTP hydrolysis and joining of the 60S ribosomal subunit	13	111	2.02	1.35e-21	9606.ENSP00000259469,9606.ENSP00000262584,9606.ENSP00000294189,9606.ENSP00000296674,9606.ENSP00000346001,9606.ENSP00000346015,9606.ENSP00000361076,9606.ENSP00000363018,9606.ENSP00000386717,9606.ENSP00000389351,9606.ENSP00000403172,9606.ENSP00000435096,9606.ENSP00000495273	RPL35,RPL8,RPL29,RPS23,RPL3,RPL27A,RPL7A,RPL10A,RPL31,RPSA,RPL6,RPS25,RPS7
	HSA-975957	Nonsense Mediated Decay (NMD) enhanced by the Exon Junction Complex (EJC)	13	114	2.01	1.57e-21	9606.ENSP00000259469,9606.ENSP00000262584,9606.ENSP00000294189,9606.ENSP00000296674,9606.ENSP00000346001,9606.ENSP00000346015,9606.ENSP00000361076,9606.ENSP00000363018,9606.ENSP00000386717,9606.ENSP00000389351,9606.ENSP00000403172,9606.ENSP00000435096,9606.ENSP00000495273	RPL35,RPL8,RPL29,RPS23,RPL3,RPL27A,RPL7A,RPL10A,RPL31,RPSA,RPL6,RPS25,RPS7
	HSA-9010553	Regulation of expression of SLITs and ROBOs	13	169	1.84	1.20e-19	9606.ENSP00000259469,9606.ENSP00000262584,9606.ENSP00000294189,9606.ENSP00000296674,9606.ENSP00000346001,9606.ENSP00000346015,9606.ENSP00000361076,9606.ENSP00000363018,9606.ENSP00000386717,9606.ENSP00000389351,9606.ENSP00000403172,9606.ENSP00000435096,9606.ENSP00000495273	RPL35,RPL8,RPL29,RPS23,RPL3,RPL27A,RPL7A,RPL10A,RPL31,RPSA,RPL6,RPS25,RPS7
	HSA-6791226	Major pathway of rRNA processing in the nucleolus and cytosol	13	181	1.81	2.69e-19	9606.ENSP00000259469,9606.ENSP00000262584,9606.ENSP00000294189,9606.ENSP00000296674,9606.ENSP00000346001,9606.ENSP00000346015,9606.ENSP00000361076,9606.ENSP00000363018,9606.ENSP00000386717,9606.ENSP00000389351,9606.ENSP00000403172,9606.ENSP00000435096,9606.ENSP00000495273	RPL35,RPL8,RPL29,RPS23,RPL3,RPL27A,RPL7A,RPL10A,RPL31,RPSA,RPL6,RPS25,RPS7
	HSA-5663205	Infectious disease	17	917	1.22	5.07e-17	9606.ENSP00000215829,9606.ENSP00000219150,9606.ENSP00000259469,9606.ENSP00000262584,9606.ENSP00000294189,9606.ENSP00000296674,9606.ENSP00000339001,9606.ENSP00000346001,9606.ENSP00000346015,9606.ENSP00000361076,9606.ENSP00000363018,9606.ENSP00000386717,9606.ENSP00000389351,9606.ENSP00000403172,9606.ENSP00000435096,9606.ENSP00000477907,9606.ENSP00000495273	SNRPD3,CORO1A,RPL35,RPL8,RPL29,RPS23,TUBB,RPL3,RPL27A,RPL7A,RPL10A,RPL31,RPSA,RPL6,RPS25,H2BC14,RPS7
	HSA-2262752	Cellular responses to stress	16	747	1.28	1.10e-16	9606.ENSP00000259469,9606.ENSP00000262584,9606.ENSP00000294189,9606.ENSP00000296674,9606.ENSP00000330074,9606.ENSP00000346001,9606.ENSP00000346015,9606.ENSP00000361076,9606.ENSP00000363018,9606.ENSP00000386717,9606.ENSP00000389351,9606.ENSP00000403172,9606.ENSP00000435096,9606.ENSP00000438553,9606.ENSP00000477907,9606.ENSP00000495273	RPL35,RPL8,RPL29,RPS23,H1-5,RPL3,RPL27A,RPL7A,RPL10A,RPL31,RPSA,RPL6,RPS25,H2AJ,H2BC14,RPS7
	HSA-1643685	Disease	18	1702	0.98	3.11e-14	9606.ENSP00000215829,9606.ENSP00000219150,9606.ENSP00000259469,9606.ENSP00000262584,9606.ENSP00000294189,9606.ENSP00000296674,9606.ENSP00000339001,9606.ENSP00000346001,9606.ENSP00000346015,9606.ENSP00000361076,9606.ENSP00000363018,9606.ENSP00000386717,9606.ENSP00000389351,9606.ENSP00000403172,9606.ENSP00000435096,9606.ENSP00000438553,9606.ENSP00000477907,9606.ENSP00000495273	SNRPD3,CORO1A,RPL35,RPL8,RPL29,RPS23,TUBB,RPL3,RPL27A,RPL7A,RPL10A,RPL31,RPSA,RPL6,RPS25,H2AJ,H2BC14,RPS7
	HSA-8953854	Metabolism of RNA	14	705	1.25	1.16e-13	9606.ENSP00000215829,9606.ENSP00000259469,9606.ENSP00000262584,9606.ENSP00000294189,9606.ENSP00000296674,9606.ENSP00000346001,9606.ENSP00000346015,9606.ENSP00000361076,9606.ENSP00000363018,9606.ENSP00000386717,9606.ENSP00000389351,9606.ENSP00000403172,9606.ENSP00000435096,9606.ENSP00000495273	SNRPD3,RPL35,RPL8,RPL29,RPS23,RPL3,RPL27A,RPL7A,RPL10A,RPL31,RPSA,RPL6,RPS25,RPS7
	HSA-1266738	Developmental Biology	15	1108	1.08	1.54e-12	9606.ENSP00000259469,9606.ENSP00000262584,9606.ENSP00000294189,9606.ENSP00000296674,9606.ENSP00000346001,9606.ENSP00000346015,9606.ENSP00000361076,9606.ENSP00000363018,9606.ENSP00000386717,9606.ENSP00000389351,9606.ENSP00000403172,9606.ENSP00000435096,9606.ENSP00000438553,9606.ENSP00000477907,9606.ENSP00000495273	RPL35,RPL8,RPL29,RPS23,RPL3,RPL27A,RPL7A,RPL10A,RPL31,RPSA,RPL6,RPS25,H2AJ,H2BC14,RPS7
	HSA-392499	Metabolism of proteins	15	1917	0.85	3.99e-09	9606.ENSP00000259469,9606.ENSP00000262584,9606.ENSP00000294189,9606.ENSP00000296674,9606.ENSP00000346001,9606.ENSP00000346015,9606.ENSP00000361076,9606.ENSP00000363018,9606.ENSP00000377958,9606.ENSP00000386717,9606.ENSP00000389351,9606.ENSP00000403172,9606.ENSP00000435096,9606.ENSP00000477907,9606.ENSP00000495273	RPL35,RPL8,RPL29,RPS23,RPL3,RPL27A,RPL7A,RPL10A,CCT4,RPL31,RPSA,RPL6,RPS25,H2BC14,RPS7
	HSA-9754678	SARS-CoV-2 modulates host translation machinery	5	49	1.96	2.05e-07	9606.ENSP00000215829,9606.ENSP00000296674,9606.ENSP00000389351,9606.ENSP00000435096,9606.ENSP00000495273	SNRPD3,RPS23,RPSA,RPS25,RPS7
	HSA-9735869	SARS-CoV-1 modulates host translation machinery	4	36	2.0	6.21e-06	9606.ENSP00000296674,9606.ENSP00000389351,9606.ENSP00000435096,9606.ENSP00000495273	RPS23,RPSA,RPS25,RPS7
	HSA-72695	Formation of the ternary complex, and subsequently, the 43S complex	4	51	1.85	2.23e-05	9606.ENSP00000296674,9606.ENSP00000389351,9606.ENSP00000435096,9606.ENSP00000495273	RPS23,RPSA,RPS25,RPS7
	HSA-72649	Translation initiation complex formation	4	58	1.79	3.54e-05	9606.ENSP00000296674,9606.ENSP00000389351,9606.ENSP00000435096,9606.ENSP00000495273	RPS23,RPSA,RPS25,RPS7
	HSA-72702	Ribosomal scanning and start codon recognition	4	58	1.79	3.54e-05	9606.ENSP00000296674,9606.ENSP00000389351,9606.ENSP00000435096,9606.ENSP00000495273	RPS23,RPSA,RPS25,RPS7
	HSA-9679506	SARS-CoV Infections	6	411	1.12	0.00024	9606.ENSP00000215829,9606.ENSP00000296674,9606.ENSP00000339001,9606.ENSP00000389351,9606.ENSP00000435096,9606.ENSP00000495273	SNRPD3,RPS23,TUBB,RPSA,RPS25,RPS7
	HSA-2559586	DNA Damage/Telomere Stress Induced Senescence	3	60	1.65	0.0022	9606.ENSP00000330074,9606.ENSP00000438553,9606.ENSP00000477907	H1-5,H2AJ,H2BC14
	HSA-73728	RNA Polymerase I Promoter Opening	2	32	1.75	0.0304	9606.ENSP00000438553,9606.ENSP00000477907	H2AJ,H2BC14
	HSA-171306	Packaging Of Telomere Ends	2	33	1.73	0.0316	9606.ENSP00000438553,9606.ENSP00000477907	H2AJ,H2BC14
	HSA-5334118	DNA methylation	2	34	1.72	0.0327	9606.ENSP00000438553,9606.ENSP00000477907	H2AJ,H2BC14
	HSA-5625886	Activated PKN1 stimulates transcription of AR (androgen receptor) regulated genes KLK2 and KLK3	2	36	1.7	0.0352	9606.ENSP00000438553,9606.ENSP00000477907	H2AJ,H2BC14
	HSA-110330	Recognition and association of DNA glycosylase with site containing an affected purine	2	37	1.68	0.0363	9606.ENSP00000438553,9606.ENSP00000477907	H2AJ,H2BC14
	HSA-110331	Cleavage of the damaged purine	2	37	1.68	0.0363	9606.ENSP00000438553,9606.ENSP00000477907	H2AJ,H2BC14
	HSA-427359	SIRT1 negatively regulates rRNA expression	2	37	1.68	0.0363	9606.ENSP00000438553,9606.ENSP00000477907	H2AJ,H2BC14
	HSA-68616	Assembly of the ORC complex at the origin of replication	2	38	1.67	0.0363	9606.ENSP00000438553,9606.ENSP00000477907	H2AJ,H2BC14
	HSA-110328	Recognition and association of DNA glycosylase with site containing an affected pyrimidine	2	42	1.63	0.0423	9606.ENSP00000438553,9606.ENSP00000477907	H2AJ,H2BC14
	HSA-110329	Cleavage of the damaged pyrimidine	2	42	1.63	0.0423	9606.ENSP00000438553,9606.ENSP00000477907	H2AJ,H2BC14
	HSA-212300	PRC2 methylates histones and DNA	2	42	1.63	0.0423	9606.ENSP00000438553,9606.ENSP00000477907	H2AJ,H2BC14
	HSA-2299718	Condensation of Prophase Chromosomes	2	43	1.62	0.0423	9606.ENSP00000438553,9606.ENSP00000477907	H2AJ,H2BC14
	HSA-9710421	Defective pyroptosis	2	42	1.63	0.0423	9606.ENSP00000438553,9606.ENSP00000477907	H2AJ,H2BC14
	HSA-427389	ERCC6 (CSB) and EHMT2 (G9a) positively regulate rRNA expression	2	45	1.6	0.0431	9606.ENSP00000438553,9606.ENSP00000477907	H2AJ,H2BC14
	HSA-9670095	Inhibition of DNA recombination at telomere	2	48	1.57	0.0480	9606.ENSP00000438553,9606.ENSP00000477907	H2AJ,H2BC14
	KEGG pathways overrepresented in CD4+ T cell-derived exosomes (fold-change>2 vs granulocytes) compared to the whole human proteome
	#term ID	term description	observed gene count	background gene count	strength	false discovery rate	matching proteins in your network (IDs)	matching proteins in your network (labels)
	hsa03010	Ribosome	13	131	1.95	1.52e-20	9606.ENSP00000259469,9606.ENSP00000262584,9606.ENSP00000294189,9606.ENSP00000296674,9606.ENSP00000346001,9606.ENSP00000346015,9606.ENSP00000361076,9606.ENSP00000363018,9606.ENSP00000386717,9606.ENSP00000389351,9606.ENSP00000403172,9606.ENSP00000435096,9606.ENSP00000495273	RPL35,RPL8,RPL29,RPS23,RPL3,RPL27A,RPL7A,RPL10A,RPL31,RPSA,RPL6,RPS25,RPS7
	hsa05322	Systemic lupus erythematosus	3	94	1.46	0.0279	9606.ENSP00000215829,9606.ENSP00000438553,9606.ENSP00000477907	SNRPD3,H2AJ,H2BC14

## Sheet: Supplementary Table S6
	Supplementary Table S6. Proteins up- and down-regulated in eosinophils vs neutrophils with fold-change >1.
	Proteins upregulated					Proteins Downregulated
	GENE	t	Log2FC	P.value		GENE	t	Log2FC	P.value
	RPL11	13.3631	4.7109146584477	0.000181336233419		LTF	5.27094	-4.43259368608333	0.006208195787488
	H2AW	10.7087	4.15243309255675	0.000430895978569		LCN2	3.81199	-2.74390778347358	0.018907869686081
	EIF3E	3.52214	4.10325448192902	0.024402826740585		ITGB2	3.23709	-2.65432263008419	0.031761382739096
	CLTC	6.6411	3.25747834223471	0.002668325462961		MPO	3.15381	-4.59740129164476	0.034387718470152
	ISG15	4.99215	3.06716602358704	0.007532175042676		ANXA11	3.05283	-1.06904028637521	0.037922995645221
	CAPRIN1	3.30802	2.99169027260909	0.029709416537879
	RPL27A	4.76468	2.73949488471413	0.00887464496976
	ITGB1	3.36645	2.60455366213197	0.028136032884978
	RPS29	3.62416	2.50342548086769	0.022274857168908
	RPL24	2.85623	2.47372813689617	0.046104875299646
	CLIC1	3.14169	2.27045909033106	0.034791226814332
	TUBA1C	5.27095	2.20252846084093	0.006208140192199
	CCT8	5.83928	2.15859418839829	0.004287819161364
	RPL23A	6.31255	2.15754916083243	0.003220733210237
	RPL22	5.24522	2.1548366858406	0.00631774536066
	HLA-C	5.17738	2.06643461723549	0.006618224530384
	RPL12	3.00656	1.99446305554612	0.039684385425175
	ILF2	6.06692	1.99243218641187	0.003727737907883
	SUPT16H	3.06483	1.925333746246	0.037481385103815
	ILF3	2.78211	1.86925439420489	0.049711259810484
	RPL7A	7.17547	1.83232299661886	0.001997599009271
	RPS21	6.15011	1.81098868588906	0.003545697570106
	RPS19	10.4222	1.76065843047388	0.000478767821467
	RPS4X	2.86891	1.74840265121301	0.045518586042339
	RPL7	4.80774	1.72895106256552	0.00859948165526
	RPL21	5.50685	1.70071926645668	0.005304264120277
	PSMD13	3.62378	1.69238095992323	0.022282275485181
	PKM	6.92297	1.66817459228096	0.002284873616043
	RPS3	6.99485	1.61875065346721	0.002198185665502
	RPS8	8.02782	1.58077454327399	0.001306526223883
	ALDOA	3.49013	1.55458268819092	0.025119960612574
	RPL26	4.04322	1.50690646105937	0.015562540007362
	H2BC14	4.27106	1.50400464315229	0.012939190913747
	RPL15	4.66531	1.45229592248189	0.009551663529548
	RASAL3	4.40217	1.43845141436809	0.011671481926748
	SYNCRIP	2.84588	1.40910858582676	0.046589753310407
	RACK1	4.02535	1.35046251803353	0.015794247609183
	RPL4	3.61584	1.31009546471588	0.022439947606278
	NSUN2	3.62701	1.28985184206133	0.022218689957317
	RPS25	2.79158	1.25680091683356	0.049232608167805
	HSP90AB1	3.67088	1.23751011251736	0.021374684534473
	RPL27	8.8377	1.17500650170763	0.000904909627627
	H3C15	8.39214	1.16029983724714	0.001103137455153
	TPI1	6.27754	1.15035574024545	0.003287573067532
	PSMB9	7.62752	1.14225154004166	0.001586431781722
	PSMA1	5.8703	1.13729780600411	0.004205703013352
	NCL	3.40479	1.08002605553859	0.027157309786503

## Sheet: Supplementary Table S7
Supplementary Table S7. Overrepresentation analyses for pathways of the most enriched proteins in granulocyte-derived sEV (FC>2; p<0.05) compared to the whole human proteome
KEGG pathways overrepresented in eosinophil-derived exosomes (fold-change>2 vs neutrophils) compared to the whole human proteome
#term ID	term description	observed gene count	background gene count	strength	false discovery rate	matching proteins in your network (IDs)	matching proteins in your network (labels)
hsa03010	Ribosome	6	131	1.75	2.56e-07	9606.ENSP00000346015,9606.ENSP00000346088,9606.ENSP00000377640,9606.ENSP00000379339,9606.ENSP00000389103,9606.ENSP00000496250	RPL27A,RPL22,RPL24,RPS29,RPL23A,RPL11
hsa04145	Phagosome	3	141	1.42	0.0335	9606.ENSP00000365402,9606.ENSP00000379350,9606.ENSP00000443475	HLA-C,ITGB1,TUBA1C
Reactome pathways overrepresented in eosinophil-derived exosomes (fold-change>2 vs neutrophils) compared to the whole human proteome
#term ID	term description	observed gene count	background gene count	strength	false discovery rate	matching proteins in your network (IDs)	matching proteins in your network (labels)
HSA-168255	Influenza Infection	8	155	1.8	3.90e-10	9606.ENSP00000346015,9606.ENSP00000346088,9606.ENSP00000377640,9606.ENSP00000379339,9606.ENSP00000389103,9606.ENSP00000479606,9606.ENSP00000496250,9606.ENSP00000496832	RPL27A,RPL22,RPL24,RPS29,RPL23A,CLTC,RPL11,ISG15
HSA-5663205	Infectious disease	12	917	1.21	3.90e-10	9606.ENSP00000346015,9606.ENSP00000346088,9606.ENSP00000355656,9606.ENSP00000365402,9606.ENSP00000377640,9606.ENSP00000379339,9606.ENSP00000379350,9606.ENSP00000389103,9606.ENSP00000443475,9606.ENSP00000479606,9606.ENSP00000496250,9606.ENSP00000496832	RPL27A,RPL22,H2AW,HLA-C,RPL24,RPS29,ITGB1,RPL23A,TUBA1C,CLTC,RPL11,ISG15
HSA-72689	Formation of a pool of free 40S subunits	7	100	1.94	9.51e-10	9606.ENSP00000220849,9606.ENSP00000346015,9606.ENSP00000346088,9606.ENSP00000377640,9606.ENSP00000379339,9606.ENSP00000389103,9606.ENSP00000496250	EIF3E,RPL27A,RPL22,RPL24,RPS29,RPL23A,RPL11
HSA-156827	L13a-mediated translational silencing of Ceruloplasmin expression	7	110	1.89	1.35e-09	9606.ENSP00000220849,9606.ENSP00000346015,9606.ENSP00000346088,9606.ENSP00000377640,9606.ENSP00000379339,9606.ENSP00000389103,9606.ENSP00000496250	EIF3E,RPL27A,RPL22,RPL24,RPS29,RPL23A,RPL11
HSA-72706	GTP hydrolysis and joining of the 60S ribosomal subunit	7	111	1.89	1.35e-09	9606.ENSP00000220849,9606.ENSP00000346015,9606.ENSP00000346088,9606.ENSP00000377640,9606.ENSP00000379339,9606.ENSP00000389103,9606.ENSP00000496250	EIF3E,RPL27A,RPL22,RPL24,RPS29,RPL23A,RPL11
HSA-156902	Peptide chain elongation	6	88	1.92	2.20e-08	9606.ENSP00000346015,9606.ENSP00000346088,9606.ENSP00000377640,9606.ENSP00000379339,9606.ENSP00000389103,9606.ENSP00000496250	RPL27A,RPL22,RPL24,RPS29,RPL23A,RPL11
HSA-192823	Viral mRNA Translation	6	88	1.92	2.20e-08	9606.ENSP00000346015,9606.ENSP00000346088,9606.ENSP00000377640,9606.ENSP00000379339,9606.ENSP00000389103,9606.ENSP00000496250	RPL27A,RPL22,RPL24,RPS29,RPL23A,RPL11
HSA-2408557	Selenocysteine synthesis	6	92	1.9	2.27e-08	9606.ENSP00000346015,9606.ENSP00000346088,9606.ENSP00000377640,9606.ENSP00000379339,9606.ENSP00000389103,9606.ENSP00000496250	RPL27A,RPL22,RPL24,RPS29,RPL23A,RPL11
HSA-422475	Axon guidance	9	551	1.3	2.27e-08	9606.ENSP00000346015,9606.ENSP00000346088,9606.ENSP00000377640,9606.ENSP00000379339,9606.ENSP00000379350,9606.ENSP00000389103,9606.ENSP00000443475,9606.ENSP00000479606,9606.ENSP00000496250	RPL27A,RPL22,RPL24,RPS29,ITGB1,RPL23A,TUBA1C,CLTC,RPL11
HSA-72764	Eukaryotic Translation Termination	6	92	1.9	2.27e-08	9606.ENSP00000346015,9606.ENSP00000346088,9606.ENSP00000377640,9606.ENSP00000379339,9606.ENSP00000389103,9606.ENSP00000496250	RPL27A,RPL22,RPL24,RPS29,RPL23A,RPL11
HSA-975956	Nonsense Mediated Decay (NMD) independent of the Exon Junction Complex (EJC)	6	94	1.9	2.27e-08	9606.ENSP00000346015,9606.ENSP00000346088,9606.ENSP00000377640,9606.ENSP00000379339,9606.ENSP00000389103,9606.ENSP00000496250	RPL27A,RPL22,RPL24,RPS29,RPL23A,RPL11
HSA-9633012	Response of EIF2AK4 (GCN2) to amino acid deficiency	6	100	1.87	2.39e-08	9606.ENSP00000346015,9606.ENSP00000346088,9606.ENSP00000377640,9606.ENSP00000379339,9606.ENSP00000389103,9606.ENSP00000496250	RPL27A,RPL22,RPL24,RPS29,RPL23A,RPL11
HSA-1799339	SRP-dependent cotranslational protein targeting to membrane	6	110	1.83	3.53e-08	9606.ENSP00000346015,9606.ENSP00000346088,9606.ENSP00000377640,9606.ENSP00000379339,9606.ENSP00000389103,9606.ENSP00000496250	RPL27A,RPL22,RPL24,RPS29,RPL23A,RPL11
HSA-975957	Nonsense Mediated Decay (NMD) enhanced by the Exon Junction Complex (EJC)	6	114	1.81	4.10e-08	9606.ENSP00000346015,9606.ENSP00000346088,9606.ENSP00000377640,9606.ENSP00000379339,9606.ENSP00000389103,9606.ENSP00000496250	RPL27A,RPL22,RPL24,RPS29,RPL23A,RPL11
HSA-9010553	Regulation of expression of SLITs and ROBOs	6	169	1.64	3.05e-07	9606.ENSP00000346015,9606.ENSP00000346088,9606.ENSP00000377640,9606.ENSP00000379339,9606.ENSP00000389103,9606.ENSP00000496250	RPL27A,RPL22,RPL24,RPS29,RPL23A,RPL11
HSA-6791226	Major pathway of rRNA processing in the nucleolus and cytosol	6	181	1.61	4.37e-07	9606.ENSP00000346015,9606.ENSP00000346088,9606.ENSP00000377640,9606.ENSP00000379339,9606.ENSP00000389103,9606.ENSP00000496250	RPL27A,RPL22,RPL24,RPS29,RPL23A,RPL11
HSA-392499	Metabolism of proteins	10	1917	0.81	2.56e-05	9606.ENSP00000220849,9606.ENSP00000286788,9606.ENSP00000346015,9606.ENSP00000346088,9606.ENSP00000355656,9606.ENSP00000377640,9606.ENSP00000379339,9606.ENSP00000389103,9606.ENSP00000443475,9606.ENSP00000496250	EIF3E,CCT8,RPL27A,RPL22,H2AW,RPL24,RPS29,RPL23A,TUBA1C,RPL11
HSA-2262752	Cellular responses to stress	7	747	1.06	6.81e-05	9606.ENSP00000346015,9606.ENSP00000346088,9606.ENSP00000377640,9606.ENSP00000379339,9606.ENSP00000389103,9606.ENSP00000443475,9606.ENSP00000496250	RPL27A,RPL22,RPL24,RPS29,RPL23A,TUBA1C,RPL11
HSA-9609690	HCMV Early Events	3	102	1.56	0.0050	9606.ENSP00000355656,9606.ENSP00000379350,9606.ENSP00000443475	H2AW,ITGB1,TUBA1C
HSA-373760	L1CAM interactions	3	120	1.49	0.0077	9606.ENSP00000379350,9606.ENSP00000443475,9606.ENSP00000479606	ITGB1,TUBA1C,CLTC
HSA-389960	Formation of tubulin folding intermediates by CCT/TriC	2	25	1.99	0.0125	9606.ENSP00000286788,9606.ENSP00000443475	CCT8,TUBA1C
HSA-389957	Prefoldin mediated transfer of substrate to CCT/TriC	2	27	1.96	0.0141	9606.ENSP00000286788,9606.ENSP00000443475	CCT8,TUBA1C
HSA-9679506	SARS-CoV Infections	4	411	1.08	0.0160	9606.ENSP00000365402,9606.ENSP00000379339,9606.ENSP00000379350,9606.ENSP00000496832	HLA-C,RPS29,ITGB1,ISG15
HSA-9705683	SARS-CoV-2-host interactions	3	199	1.27	0.0286	9606.ENSP00000365402,9606.ENSP00000379339,9606.ENSP00000496832	HLA-C,RPS29,ISG15
HSA-190828	Gap junction trafficking	2	48	1.71	0.0384	9606.ENSP00000443475,9606.ENSP00000479606	TUBA1C,CLTC
HSA-437239	Recycling pathway of L1	2	48	1.71	0.0384	9606.ENSP00000443475,9606.ENSP00000479606	TUBA1C,CLTC
HSA-72695	Formation of the ternary complex, and subsequently, the 43S complex	2	51	1.68	0.0403	9606.ENSP00000220849,9606.ENSP00000379339	EIF3E,RPS29
Reactome pathways overrepresented in neutrophil-derived exosomes (fold-change>2 vs eosinophils) compared to the whole human proteome
#term ID	term description	observed gene count	background gene count	strength	false discovery rate	matching proteins in your network (IDs)	matching proteins in your network (labels)
HSA-6798695	Neutrophil degranulation	4	476	1.62	0.00079	9606.ENSP00000225275,9606.ENSP00000231751,9606.ENSP00000362108,9606.ENSP00000380948	MPO,LTF,LCN2,ITGB2
HSA-6799990	Metal sequestration by antimicrobial proteins	2	6	3.22	0.00099	9606.ENSP00000231751,9606.ENSP00000362108	LTF,LCN2

## Sheet: Supplementary Table S8
Supplementary Table S8. Proteins up- and down-regulated in TH1, TH2 and TH17 cells vs other TH cells with fold-change >1.
	Proteins up- and down-regulated in TH1 cells vs other TH cells (TH2-TH17) with fold-change >1.
	Proteins upregulated					Proteins Downregulated
	GENE	t	Log2FC	P.value		GENE	t	Log2FC	P.value
	ISG15	4.43536	1.6736	0.00302461		H3C15	2.69213	-1.81187	0.0309901
	RPL35A	2.74739	1.66163	0.0286116
	MX1	2.63707	1.54107	0.0335663
	RPL18A	2.45408	1.44624	0.043844
	PSMA5	3.52915	1.25929	0.00960881
	SRSF3	2.54917	1.2199	0.0381498
	HSPA1B	2.62809	1.04756	0.0340067
	Proteins up- and down-regulated in TH2 cells vs other TH cells (TH1-TH17) with fold-change >1.
	Proteins upregulated					Proteins Downregulated
	GENE	t	Log2FC	P.value		GENE	t	Log2FC	P.value
	GZMA	5.28884	3.05736	0.00113707		EIF2S3	2.96785	-1.01856	0.0208713
	ITGA4	5.98851	1.91105	0.000548509		RPL13A	2.51325	-1.1901	0.0402053
	RBBP4	3.14007	1.58176	0.0163775		RPL21	3.60019	-1.4153	0.00873759
	ITGB2	5.60279	1.57466	0.000813573
	PIGR	2.50648	1.56375	0.0406057
	ITGB1	3.29635	1.45679	0.0131868
	LCN2	2.77885	1.42004	0.0273434
	CALM3	3.42119	1.27745	0.0111174
	SERPINB1	2.37538	1.02549	0.0492153
	Proteins up- and down-regulated in TH17 cells vs other TH cells (TH1-TH2) with fold-change >1.
	Proteins upregulated					Proteins Downregulated
	GENE	t	Log2FC	P.value		GENE	t	Log2FC	P.value
	NAMPT	4.24915	1.29867	0.00379713		OAS3	2.36957	-1.14272	0.0496376
						CAPZB	2.70305	-1.26753	0.030504
						SERPINB1	2.36988	-1.36596	0.0496152

## Sheet: Supplementary Table S9
Supplementary Table S9. Overrepresentation analyses for pathways of the enriched proteins in TH-derived sEV compared to the whole human proteome
	Reactome pathways overrepresented in TH1-derived exosomes (fold-change>1 vs other TH cells) compared to the whole human proteome
	#term ID	term description	observed gene count	background gene count	strength	false discovery rate	matching proteins in your network (IDs)	matching proteins in your network (labels)
	HSA-168255	Influenza Infection	4	155	1.86	0.00032	9606.ENSP00000222247,9606.ENSP00000364801,9606.ENSP00000495672,9606.ENSP00000496832	RPL18A,HSPA1B,RPL35A,ISG15
	HSA-8953854	Metabolism of RNA	5	705	1.3	0.0014	9606.ENSP00000222247,9606.ENSP00000271308,9606.ENSP00000362820,9606.ENSP00000364801,9606.ENSP00000495672	RPL18A,PSMA5,SRSF3,HSPA1B,RPL35A
	HSA-5663205	Infectious disease	5	917	1.19	0.0033	9606.ENSP00000222247,9606.ENSP00000271308,9606.ENSP00000364801,9606.ENSP00000495672,9606.ENSP00000496832	RPL18A,PSMA5,HSPA1B,RPL35A,ISG15
	HSA-9010553	Regulation of expression of SLITs and ROBOs	3	169	1.7	0.0127	9606.ENSP00000222247,9606.ENSP00000271308,9606.ENSP00000495672	RPL18A,PSMA5,RPL35A
	HSA-2262752	Cellular responses to stress	4	747	1.18	0.0254	9606.ENSP00000222247,9606.ENSP00000271308,9606.ENSP00000364801,9606.ENSP00000495672	RPL18A,PSMA5,HSPA1B,RPL35A
	HSA-450408	AUF1 (hnRNP D0) binds and destabilizes mRNA	2	54	2.02	0.0419	9606.ENSP00000271308,9606.ENSP00000364801	PSMA5,HSPA1B
	KEGG pathways overrepresented in TH2-derived exosomes (fold-change>1 vs other TH cells) compared to the whole human proteome
	#term ID	term description	observed gene count	background gene count	strength	false discovery rate	matching proteins in your network (IDs)	matching proteins in your network (labels)
	hsa05133	Pertussis	3	73	1.95	0.0013	9606.ENSP00000291295,9606.ENSP00000379350,9606.ENSP00000380948	CALM3,ITGB1,ITGB2
	hsa05140	Leishmaniasis	3	69	1.98	0.0013	9606.ENSP00000379350,9606.ENSP00000380227,9606.ENSP00000380948	ITGB1,ITGA4,ITGB2
	hsa04670	Leukocyte transendothelial migration	3	111	1.77	0.0017	9606.ENSP00000379350,9606.ENSP00000380227,9606.ENSP00000380948	ITGB1,ITGA4,ITGB2
	hsa04514	Cell adhesion molecules	3	138	1.68	0.0025	9606.ENSP00000379350,9606.ENSP00000380227,9606.ENSP00000380948	ITGB1,ITGA4,ITGB2
	hsa04015	Rap1 signaling pathway	3	201	1.51	0.0059	9606.ENSP00000291295,9606.ENSP00000379350,9606.ENSP00000380948	CALM3,ITGB1,ITGB2
	hsa04810	Regulation of actin cytoskeleton	3	209	1.5	0.0059	9606.ENSP00000379350,9606.ENSP00000380227,9606.ENSP00000380948	ITGB1,ITGA4,ITGB2
	hsa04672	Intestinal immune network for IgA production	2	43	2.01	0.0087	9606.ENSP00000348888,9606.ENSP00000380227	PIGR,ITGA4
	hsa05412	Arrhythmogenic right ventricular cardiomyopathy	2	77	1.75	0.0236	9606.ENSP00000379350,9606.ENSP00000380227	ITGB1,ITGA4
	hsa04512	ECM-receptor interaction	2	88	1.7	0.0271	9606.ENSP00000379350,9606.ENSP00000380227	ITGB1,ITGA4
	hsa05410	Hypertrophic cardiomyopathy	2	88	1.7	0.0271	9606.ENSP00000379350,9606.ENSP00000380227	ITGB1,ITGA4
	hsa05414	Dilated cardiomyopathy	2	94	1.67	0.0271	9606.ENSP00000379350,9606.ENSP00000380227	ITGB1,ITGA4
	hsa05135	Yersinia infection	2	124	1.55	0.0397	9606.ENSP00000379350,9606.ENSP00000380227	ITGB1,ITGA4
	hsa04145	Phagosome	2	141	1.49	0.0470	9606.ENSP00000379350,9606.ENSP00000380948	ITGB1,ITGB2
	hsa04218	Cellular senescence	2	150	1.47	0.0493	9606.ENSP00000291295,9606.ENSP00000362592	CALM3,RBBP4
	Reactome pathways overrepresented in TH2-derived exosomes (fold-change>1 vs other TH cells) compared to the whole human proteome
	#term ID	term description	observed gene count	background gene count	strength	false discovery rate	matching proteins in your network (IDs)	matching proteins in your network (labels)
	HSA-168256	Immune System	7	1979	0.89	0.0071	9606.ENSP00000291295,9606.ENSP00000348888,9606.ENSP00000362108,9606.ENSP00000370115,9606.ENSP00000379350,9606.ENSP00000380227,9606.ENSP00000380948	CALM3,PIGR,LCN2,SERPINB1,ITGB1,ITGA4,ITGB2
	HSA-216083	Integrin cell surface interactions	3	85	1.89	0.0081	9606.ENSP00000379350,9606.ENSP00000380227,9606.ENSP00000380948	ITGB1,ITGA4,ITGB2
	HSA-6785807	Interleukin-4 and Interleukin-13 signaling	3	107	1.79	0.0089	9606.ENSP00000362108,9606.ENSP00000379350,9606.ENSP00000380948	LCN2,ITGB1,ITGB2
	HSA-9679191	Potential therapeutics for SARS	3	101	1.81	0.0089	9606.ENSP00000362592,9606.ENSP00000379350,9606.ENSP00000380227	RBBP4,ITGB1,ITGA4
	HSA-198933	Immunoregulatory interactions between a Lymphoid and a non-Lymphoid cell	3	130	1.7	0.0112	9606.ENSP00000379350,9606.ENSP00000380227,9606.ENSP00000380948	ITGB1,ITGA4,ITGB2
	HSA-202733	Cell surface interactions at the vascular wall	3	139	1.67	0.0113	9606.ENSP00000379350,9606.ENSP00000380227,9606.ENSP00000380948	ITGB1,ITGA4,ITGB2
	HSA-168249	Innate Immune System	5	1041	1.02	0.0130	9606.ENSP00000291295,9606.ENSP00000348888,9606.ENSP00000362108,9606.ENSP00000370115,9606.ENSP00000380948	CALM3,PIGR,LCN2,SERPINB1,ITGB2
	HSA-6798695	Neutrophil degranulation	4	476	1.26	0.0130	9606.ENSP00000348888,9606.ENSP00000362108,9606.ENSP00000370115,9606.ENSP00000380948	PIGR,LCN2,SERPINB1,ITGB2
	HSA-109582	Hemostasis	4	607	1.16	0.0258	9606.ENSP00000291295,9606.ENSP00000379350,9606.ENSP00000380227,9606.ENSP00000380948	CALM3,ITGB1,ITGA4,ITGB2

## Sheet: Supplementary Table S10
Supplementary Table S10. General characteristics of the study population: demographic, haematological, biochemical, and lung function variables.
	T2lo	T2hi	p-value
Demographic characteristics
Age	47.43 (14.78)	41.55 (14.22)	0.0463
Sex (M/F)	28/35	32/23	0.1365
BMI (kg/m2)	29.23 (5.59)	27.35 (5.28)	0.0539
Haematological and biochemical variables
Neutrophils (103/μL)	3.70 (1.27)	3.66 (1.09)	0.9732
Lymphocytes (103/μL)	2.20 (0.76)	2.29 (0.64)	0.364
Eosinophils (103/μL)	0.15 (0.07)	0.50 (0.34)	<0.0001
Monocytes (103/μL)	0.44 (0.14)	0.46 (0.14)	0.1909
Basophils (103/μL)	0.04 (0.02)	0.05 (0.02)	0.0261
IL-6 (pg/mL)	5.02 (3.60)	4.43 (2.63)	0.4935
TNF (pg/mL)	8.40 (8.63)	7.16 (2.60)	0.4126
ESR (mm)	11.20 (15.72)	7.98 (7.60)	0.6249
IgE (IU/mL)	128.70 (209.80)	650.60 (519.60)	<0.0001
Lung function
FeNO (ppb)	15.75 (6.53)	43.56 (37.53)	<0.0001
FEV1(%)	103.90 (16.74)	101.40 (15.89)	0.3032
FVC (%)	115.00 (14.74)	113.50 (16.45)	0.8475
FEV1/FVC (%)	75.58 (10.21)	75.90 (11.88)	0.984
Abbreviatures: body mass index (BMI), female (F), forced expiratory volume in 1 s (FEV1), forced vital capacity(FVC), Fractional Exhaled Nitric Oxide (FeNO), male (M). A Chi-square analysis was performed to test differences in sex proportions. For all remaining comparisons, U-Mann-Whitney tests were perfomed.
